# Supplementary material for: (R*,S*)-(±)-1-(2-{[2,8-Bis(trifluoromethyl)quinolin-4-yl](hydroxy)methyl}piperidin-1-yl)ethanone methanol monosolvate
Source: Acta Crystallogr Sect E Struct Rep Online. 2011 Sep 30;67(Pt 10):o2714–5. doi: 10.1107/S1600536811038128 (PMC3201357; doi:10.1107/S1600536811038128)
Supplement: Supplementary file 1 [file e-67-o2714-sup1.cif]

##############################################################################
#                                                                            #
# This CIF contains the data in a paper accepted for publication in          #
# Acta Crystallographica Section E. It conforms to the requirements of       #
# Notes for Authors for Acta Crystallographica Section E, and has been       #
# peer reviewed under the auspices of the IUCr Commission on Journals.       #
#                                                                            #
# Full details of the Crystallographic Information File format               #
# are given in the paper "The Crystallographic Information File (CIF):       #
# a New Standard Archive File for Crystallography" by S. R. Hall, F. H.      #
# Allen and I. D. Brown [Acta Cryst. (1991), A47, 655-685].                  #
#                                                                            #
# The current version of the core CIF dictionary is obtainable from          #
# ftp://ftp.iucr.org/pub/cif_core.dic.                                       #
#                                                                            #
# Software is freely available for graphical display of the structure(s)     #
# in this CIF. For information consult the CIF software page                 #
# http://www.iucr.org/resources/cif/software.                                #
#                                                                            #
# This file may be used for bona fide research purposes within the           #
# scientific community so long as proper attribution is given to the journal # 
# article from which it was obtained.                                        #
#                                                                            #
##############################################################################
data_global
_audit_creation_method     SHELXL-97
_journal_date_recd_electronic     2011-09-16
_journal_date_accepted     2011-09-18
_journal_name_full     'Acta Crystallographica, Section E'
_journal_year     2011
_journal_volume     67
_journal_issue     10
_journal_page_first     o2714
_journal_page_last     o2715
_journal_paper_category     QO
_journal_coeditor_code     HB6409
_publ_contact_author_name     ' Edward RT Tiekink '
_publ_contact_author_address
;
Department of Chemistry, University of Malaya,
50603 Kuala Lumpur, Malaysia
;
_publ_contact_author_email
;
Edward.Tiekink@gmail.com
;
_publ_contact_author_fax     ' +60 3 7967 4193 '
_publ_contact_author_phone     ' +60 3 7967 6775 '
_publ_section_title
;\
(<i>R</i>*,<i>S</i>*)-(+-)-1-(2-{[2,8-Bis(trifluoromethyl)quinolin-\
4-yl](hydroxy)methyl}piperidin-1-yl)ethanone methanol monosolvate
;
loop_
    _publ_author_name
    _publ_author_footnote
    _publ_author_address
    ' Raoni S. B. Gon\,calves ' .
;
FioCruz-Funda\,c\~ao Oswaldo Cruz,
Instituto de Tecnologia em F\'armacos-Far Manguinhos, Rua Sizenando Nabuco, 100,
Manguinhos, 21041-250, Rio de Janeiro, RJ, Brazil
;
    'Marcus V. N. de Souza ' .
;
FioCruz-Funda\,c\~ao Oswaldo Cruz,
Instituto de Tecnologia em F\'armacos-Far Manguinhos, Rua Sizenando Nabuco, 100,
Manguinhos, 21041-250, Rio de Janeiro, RJ, Brazil
;
    'Wardell, Solange M. S. V.' .
;
CHEMSOL, 1 Harcourt Road, Aberdeen AB15 5NY, Scotland
;
    'Wardell, James L.'
;
Additional correspondence author, e-mail: j.wardell@abdn.ac.uk.
;
;
Centro de Desenvolvimento Tecnol\'ogico em Sa\'ude (CDTS),
Funda\,c\~ao Oswaldo Cruz (FIOCRUZ), Casa Amarela,
Campus de Manguinhos, Av. Brasil 4365,
 21040-900, Rio de Janeiro, RJ, Brazil
;
    'Tiekink, Edward R. T.' .
;
Department of Chemistry, University of Malaya,
50603 Kuala Lumpur, Malaysia
;
data_I
_audit_creation_method     SHELXL-97
_chemical_name_systematic
;
(<i>R</i>*,<i>S</i>*)-(+-)-1-(2-{[2,8-Bis(trifluoromethyl)quinolin-
4-yl](hydroxy)methyl}piperidin-1-yl)ethanone methanol monosolvate
;
_chemical_name_common     ?
_chemical_formula_moiety     'C19 H18 F6 N2 O2, C H4 O'
_chemical_formula_sum     'C20 H22 F6 N2 O3'
_chemical_formula_iupac     'C19 H18 F6 N2 O2, C H4 O'
_chemical_formula_weight     452.40
_chemical_melting_point     ?
_symmetry_cell_setting     triclinic
_symmetry_space_group_name_H-M     'P -1'
_symmetry_space_group_name_Hall     '-P 1 '
loop_
    _symmetry_equiv_pos_as_xyz
    'x, y, z'
    '-x, -y, -z'
_cell_length_a     9.4719(2)
_cell_length_b     10.1223(3)
_cell_length_c     11.9227(3)
_cell_angle_alpha     114.5670(10)
_cell_angle_beta     90.343(2)
_cell_angle_gamma     102.795(2)
_cell_volume     1007.61(4)
_cell_formula_units_Z     2
_cell_measurement_reflns_used     16977
_cell_measurement_theta_min     2.9
_cell_measurement_theta_max     27.5
_cell_measurement_temperature     120(2)
_exptl_crystal_description     block
_exptl_crystal_colour     colourless
_exptl_crystal_size_max     0.20
_exptl_crystal_size_mid     0.08
_exptl_crystal_size_min     0.08
_exptl_crystal_density_diffrn     1.491
_exptl_crystal_density_meas     ?
_exptl_crystal_density_method     'not measured'
_exptl_crystal_F_000     468
_exptl_absorpt_coefficient_mu     0.137
_exptl_absorpt_correction_type     multi-scan
_exptl_absorpt_process_details     '(SADABS; Sheldrick, 2007)'
_exptl_absorpt_correction_T_min     0.883
_exptl_absorpt_correction_T_max     1.000
_exptl_special_details
;
;
_diffrn_ambient_temperature     120(2)
_diffrn_radiation_type     MoK\a
_diffrn_radiation_wavelength     0.71073
_diffrn_radiation_source     'Enraf Nonius FR591 rotating anode'
_diffrn_radiation_monochromator     '10 cm confocal mirrors'
_diffrn_measurement_device_type     'Nonius KappaCCD'
_diffrn_measurement_method     '\f and \w scans'
_diffrn_detector_area_resol_mean     9.091
_diffrn_reflns_number     20055
_diffrn_reflns_av_R_equivalents     0.0413
_diffrn_reflns_av_sigmaI/netI     0.0255
_diffrn_reflns_theta_min     3.07
_diffrn_reflns_theta_max     27.50
_diffrn_reflns_theta_full     27.50
_diffrn_measured_fraction_theta_max     0.992
_diffrn_measured_fraction_theta_full     0.992
_diffrn_reflns_limit_h_min     -11
_diffrn_reflns_limit_h_max     12
_diffrn_reflns_limit_k_min     -13
_diffrn_reflns_limit_k_max     13
_diffrn_reflns_limit_l_min     -15
_diffrn_reflns_limit_l_max     15
_diffrn_standards_number     0
_diffrn_standards_interval_count     ?
_diffrn_standards_interval_time     ?
_diffrn_standards_decay_%     0
_refine_special_details
;
Refinement of <i>F</i>^2^ against ALL reflections. The weighted <i>R</i>-factor
<i>wR</i> and goodness of fit <i>S</i> are based on <i>F</i>^2^, conventional
<i>R</i>-factors <i>R</i> are based on <i>F</i>, with <i>F</i> set to zero for
negative <i>F</i>^2^. The threshold expression of <i>F</i>^2^ >
2\s(<i>F</i>^2^) is used only for calculating <i>R</i>-factors(gt) <i>etc</i>.
and is not relevant to the choice of reflections for refinement.
<i>R</i>-factors based on <i>F</i>^2^ are statistically about twice as large
as those based on <i>F</i>, and <i>R</i>- factors based on ALL data will be
even larger.
;
_reflns_number_total     4602
_reflns_number_gt     4038
_reflns_threshold_expression     I>2\s(I)
_refine_ls_structure_factor_coef     Fsqd
_refine_ls_matrix_type     full
_refine_ls_R_factor_all     0.0470
_refine_ls_R_factor_gt     0.0401
_refine_ls_wR_factor_gt     0.1024
_refine_ls_wR_factor_ref     0.1103
_refine_ls_goodness_of_fit_ref     1.018
_refine_ls_restrained_S_all     1.018
_refine_ls_number_reflns     4602
_refine_ls_number_parameters     288
_refine_ls_number_restraints     2
_refine_ls_hydrogen_treatment     mixed
_refine_ls_weighting_scheme     calc
_refine_ls_weighting_details
         'calc w=1/[\s^2^(Fo^2^)+(0.0544P)^2^+0.5339P] where P=(Fo^2^+2Fc^2^)/3'
_atom_sites_solution_hydrogens     geom
_atom_sites_solution_primary     direct
_atom_sites_solution_secondary     difmap
_refine_ls_shift/su_max     0.001
_refine_ls_shift/su_mean     0.000
_refine_diff_density_max     0.366
_refine_diff_density_min     -0.325
_refine_ls_extinction_method     none
_refine_ls_extinction_coef     ?
loop_
    _atom_type_symbol
    _atom_type_description
    _atom_type_scat_dispersion_real
    _atom_type_scat_dispersion_imag
    _atom_type_scat_source
    'C' 'C' 0.0033 0.0016
                         'International Tables Vol C Tables 4.2.6.8 and 6.1.1.4'
    'H' 'H' 0.0000 0.0000
                         'International Tables Vol C Tables 4.2.6.8 and 6.1.1.4'
    'N' 'N' 0.0061 0.0033
                         'International Tables Vol C Tables 4.2.6.8 and 6.1.1.4'
    'O' 'O' 0.0106 0.0060
                         'International Tables Vol C Tables 4.2.6.8 and 6.1.1.4'
    'F' 'F' 0.0171 0.0103
                         'International Tables Vol C Tables 4.2.6.8 and 6.1.1.4'
_computing_data_collection     'COLLECT (Hooft, 1998)'
_computing_cell_refinement
                    'DENZO (Otwinowski & Minor, 1997) and COLLECT (Hooft, 1998)'
_computing_data_reduction
;
DENZO (Otwinowski & Minor, 1997) and COLLECT (Hooft, 1998)
;
_computing_structure_solution     'SHELXS97 (Sheldrick, 2008)'
_computing_structure_refinement     'SHELXL97 (Sheldrick, 2008)'
_computing_molecular_graphics
                      'ORTEP-3 (Farrugia, 1997) and DIAMOND (Brandenburg, 2006)'
_computing_publication_material     'publCIF (Westrip, 2010)'
loop_
    _atom_site_type_symbol
    _atom_site_label
    _atom_site_fract_x
    _atom_site_fract_y
    _atom_site_fract_z
    _atom_site_U_iso_or_equiv
    _atom_site_adp_type
    _atom_site_calc_flag
    _atom_site_refinement_flags
    _atom_site_occupancy
    _atom_site_symmetry_multiplicity
    _atom_site_disorder_assembly
    _atom_site_disorder_group
    F F1 0.26612(10) 0.38078(10) 1.09873(8) 0.0321(2) Uani d . 1 1 . .
    F F2 0.29759(9) 0.17772(11) 1.10061(8) 0.0292(2) Uani d . 1 1 . .
    F F3 0.12314(9) 0.27028(11) 1.18989(8) 0.0287(2) Uani d . 1 1 . .
    F F4 -0.46418(10) 0.20984(12) 0.96873(9) 0.0365(2) Uani d . 1 1 . .
    F F5 -0.24743(11) 0.34198(11) 1.04600(10) 0.0418(3) Uani d . 1 1 . .
    F F6 -0.32894(11) 0.13779(12) 1.06582(8) 0.0366(2) Uani d . 1 1 . .
    O O1 0.29182(10) -0.01823(11) 0.64457(9) 0.0208(2) Uani d D 1 1 . .
    H H1o 0.315(2) 0.0724(12) 0.6576(18) 0.031 Uiso d D 1 1 . .
    O O2 -0.10074(12) -0.28747(13) 0.38799(10) 0.0305(3) Uani d . 1 1 . .
    N N1 -0.03724(12) 0.17012(13) 0.97451(11) 0.0197(2) Uani d . 1 1 . .
    N N2 0.11869(12) -0.30509(13) 0.44422(11) 0.0204(2) Uani d . 1 1 . .
    C C1 0.09757(14) 0.15791(15) 0.96899(12) 0.0187(3) Uani d . 1 1 . .
    C C2 0.15919(14) 0.08145(15) 0.86058(13) 0.0193(3) Uani d . 1 1 . .
    H H2 0.2584 0.0780 0.8646 0.023 Uiso calc R 1 1 . .
    C C3 0.07291(14) 0.01209(14) 0.74906(12) 0.0178(3) Uani d . 1 1 . .
    C C4 -0.07565(14) 0.02027(15) 0.74941(13) 0.0187(3) Uani d . 1 1 . .
    C C5 -0.17571(15) -0.04706(16) 0.63970(13) 0.0218(3) Uani d . 1 1 . .
    H H5 -0.1441 -0.1013 0.5620 0.026 Uiso calc R 1 1 . .
    C C6 -0.31640(16) -0.03461(17) 0.64485(14) 0.0256(3) Uani d . 1 1 . .
    H H6 -0.3819 -0.0814 0.5709 0.031 Uiso calc R 1 1 . .
    C C7 -0.36548(15) 0.04705(17) 0.75876(14) 0.0244(3) Uani d . 1 1 . .
    H H7 -0.4633 0.0558 0.7610 0.029 Uiso calc R 1 1 . .
    C C8 -0.27259(15) 0.11371(16) 0.86618(13) 0.0215(3) Uani d . 1 1 . .
    C C9 -0.12550(14) 0.10137(15) 0.86463(12) 0.0188(3) Uani d . 1 1 . .
    C C10 0.19590(14) 0.24533(16) 1.09029(13) 0.0214(3) Uani d . 1 1 . .
    C C11 -0.32713(16) 0.20071(18) 0.98679(14) 0.0273(3) Uani d . 1 1 . .
    C C12 0.13776(14) -0.06447(15) 0.62862(12) 0.0181(3) Uani d . 1 1 . .
    H H12 0.1016 -0.0346 0.5658 0.022 Uiso calc R 1 1 . .
    C C13 0.09029(15) -0.23709(15) 0.57593(12) 0.0193(3) Uani d . 1 1 . .
    H H13 -0.0178 -0.2641 0.5764 0.023 Uiso calc R 1 1 . .
    C C14 0.26389(16) -0.33204(17) 0.41659(14) 0.0250(3) Uani d . 1 1 . .
    H H14A 0.3357 -0.2349 0.4399 0.030 Uiso calc R 1 1 . .
    H H14B 0.2618 -0.3924 0.3263 0.030 Uiso calc R 1 1 . .
    C C15 0.31159(18) -0.41381(18) 0.48644(15) 0.0299(3) Uani d . 1 1 . .
    H H15A 0.2465 -0.5157 0.4563 0.036 Uiso calc R 1 1 . .
    H H15B 0.4119 -0.4240 0.4702 0.036 Uiso calc R 1 1 . .
    C C16 0.30687(17) -0.32879(17) 0.62526(14) 0.0274(3) Uani d . 1 1 . .
    H H16A 0.3781 -0.2301 0.6570 0.033 Uiso calc R 1 1 . .
    H H16B 0.3336 -0.3858 0.6689 0.033 Uiso calc R 1 1 . .
    C C17 0.15401(15) -0.30642(16) 0.65061(13) 0.0230(3) Uani d . 1 1 . .
    H H17A 0.1562 -0.2415 0.7400 0.028 Uiso calc R 1 1 . .
    H H17B 0.0876 -0.4049 0.6329 0.028 Uiso calc R 1 1 . .
    C C18 0.01477(15) -0.32362(15) 0.35744(13) 0.0225(3) Uani d . 1 1 . .
    C C19 0.03672(18) -0.39287(17) 0.22186(13) 0.0275(3) Uani d . 1 1 . .
    H H19A 0.0302 -0.4999 0.1944 0.041 Uiso calc R 1 1 . .
    H H19B 0.1329 -0.3435 0.2098 0.041 Uiso calc R 1 1 . .
    H H19C -0.0387 -0.3802 0.1732 0.041 Uiso calc R 1 1 . .
    O O3 0.63629(12) 0.72872(12) 0.32218(11) 0.0306(3) Uani d D 1 1 . .
    H H3O 0.7165(15) 0.711(2) 0.335(2) 0.046 Uiso d D 1 1 . .
    C C20 0.56930(19) 0.61623(19) 0.20456(17) 0.0381(4) Uani d . 1 1 . .
    H H20A 0.4786 0.6367 0.1839 0.057 Uiso calc R 1 1 . .
    H H20B 0.5477 0.5182 0.2069 0.057 Uiso calc R 1 1 . .
    H H20C 0.6353 0.6160 0.1415 0.057 Uiso calc R 1 1 . .
loop_
    _atom_site_aniso_label
    _atom_site_aniso_U_11
    _atom_site_aniso_U_22
    _atom_site_aniso_U_33
    _atom_site_aniso_U_12
    _atom_site_aniso_U_13
    _atom_site_aniso_U_23
    F1 0.0328(5) 0.0246(4) 0.0284(5) -0.0055(4) -0.0033(4) 0.0077(4)
    F2 0.0226(4) 0.0386(5) 0.0242(4) 0.0117(4) -0.0019(3) 0.0092(4)
    F3 0.0241(4) 0.0398(5) 0.0185(4) 0.0074(4) 0.0042(3) 0.0090(4)
    F4 0.0211(4) 0.0556(6) 0.0317(5) 0.0187(4) 0.0061(4) 0.0130(5)
    F5 0.0297(5) 0.0309(5) 0.0469(6) 0.0096(4) 0.0068(4) -0.0015(4)
    F6 0.0364(5) 0.0529(6) 0.0231(5) 0.0173(5) 0.0071(4) 0.0155(4)
    O1 0.0163(5) 0.0197(5) 0.0242(5) 0.0033(4) 0.0029(4) 0.0078(4)
    O2 0.0276(5) 0.0359(6) 0.0237(5) 0.0124(5) -0.0031(4) 0.0064(5)
    N1 0.0170(5) 0.0196(5) 0.0210(6) 0.0038(4) 0.0015(4) 0.0077(5)
    N2 0.0205(6) 0.0193(5) 0.0187(6) 0.0046(4) 0.0010(4) 0.0056(5)
    C1 0.0185(6) 0.0175(6) 0.0194(6) 0.0027(5) 0.0010(5) 0.0080(5)
    C2 0.0148(6) 0.0200(6) 0.0222(7) 0.0038(5) 0.0017(5) 0.0084(5)
    C3 0.0180(6) 0.0156(6) 0.0201(6) 0.0038(5) 0.0024(5) 0.0080(5)
    C4 0.0173(6) 0.0180(6) 0.0217(6) 0.0033(5) 0.0012(5) 0.0099(5)
    C5 0.0207(7) 0.0246(7) 0.0200(6) 0.0057(5) 0.0014(5) 0.0095(6)
    C6 0.0204(7) 0.0316(8) 0.0226(7) 0.0046(6) -0.0022(5) 0.0104(6)
    C7 0.0160(6) 0.0305(7) 0.0272(7) 0.0072(5) 0.0019(5) 0.0121(6)
    C8 0.0177(6) 0.0241(7) 0.0230(7) 0.0056(5) 0.0039(5) 0.0102(6)
    C9 0.0170(6) 0.0180(6) 0.0213(6) 0.0039(5) 0.0014(5) 0.0085(5)
    C10 0.0167(6) 0.0244(7) 0.0207(7) 0.0039(5) 0.0024(5) 0.0079(6)
    C11 0.0180(7) 0.0333(8) 0.0274(7) 0.0087(6) 0.0021(5) 0.0087(6)
    C12 0.0152(6) 0.0201(6) 0.0186(6) 0.0035(5) 0.0005(5) 0.0083(5)
    C13 0.0184(6) 0.0196(6) 0.0183(6) 0.0035(5) 0.0011(5) 0.0072(5)
    C14 0.0232(7) 0.0262(7) 0.0223(7) 0.0084(5) 0.0044(5) 0.0060(6)
    C15 0.0302(8) 0.0278(8) 0.0320(8) 0.0138(6) 0.0027(6) 0.0097(6)
    C16 0.0277(7) 0.0275(7) 0.0297(8) 0.0109(6) -0.0002(6) 0.0128(6)
    C17 0.0256(7) 0.0207(6) 0.0234(7) 0.0050(5) 0.0012(5) 0.0103(6)
    C18 0.0257(7) 0.0172(6) 0.0227(7) 0.0034(5) -0.0015(5) 0.0077(5)
    C19 0.0373(8) 0.0231(7) 0.0206(7) 0.0080(6) 0.0000(6) 0.0077(6)
    O3 0.0239(5) 0.0236(5) 0.0383(6) 0.0042(4) -0.0052(4) 0.0085(5)
    C20 0.0317(9) 0.0300(8) 0.0434(10) 0.0044(7) -0.0090(7) 0.0087(7)
_geom_special_details
;
All s.u.'s (except the s.u. in the dihedral angle between two l.s. planes) are
estimated using the full covariance matrix. The cell s.u.'s are taken into
account individually in the estimation of s.u.'s in distances, angles and
torsion angles; correlations between s.u.'s in cell parameters are only used
when they are defined by crystal symmetry. An approximate (isotropic)
treatment of cell s.u.'s is used for estimating s.u.'s involving l.s. planes.
;
loop_
    _geom_bond_atom_site_label_1
    _geom_bond_atom_site_label_2
    _geom_bond_site_symmetry_2
    _geom_bond_distance
    _geom_bond_publ_flag
    F1 C10 . 1.3465(17) ?
    F2 C10 . 1.3311(16) ?
    F3 C10 . 1.3365(16) ?
    F4 C11 . 1.3440(17) ?
    F5 C11 . 1.3376(18) ?
    F6 C11 . 1.3372(19) ?
    O1 C12 . 1.4159(15) ?
    O1 H1O . 0.841(9) ?
    O2 C18 . 1.2389(18) ?
    N1 C1 . 1.3092(18) ?
    N1 C9 . 1.3676(17) ?
    N2 C18 . 1.3489(18) ?
    N2 C14 . 1.4736(18) ?
    N2 C13 . 1.4833(17) ?
    C1 C2 . 1.4099(18) ?
    C1 C10 . 1.5155(19) ?
    C2 C3 . 1.3731(19) ?
    C2 H2 . 0.9500 ?
    C3 C4 . 1.4277(18) ?
    C3 C12 . 1.5284(18) ?
    C4 C5 . 1.4253(18) ?
    C4 C9 . 1.4233(19) ?
    C5 C6 . 1.365(2) ?
    C5 H5 . 0.9500 ?
    C6 C7 . 1.410(2) ?
    C6 H6 . 0.9500 ?
    C7 C8 . 1.369(2) ?
    C7 H7 . 0.9500 ?
    C8 C9 . 1.4257(18) ?
    C8 C11 . 1.506(2) ?
    C12 C13 . 1.5447(18) ?
    C12 H12 . 1.0000 ?
    C13 C17 . 1.5330(19) ?
    C13 H13 . 1.0000 ?
    C14 C15 . 1.522(2) ?
    C14 H14A . 0.9900 ?
    C14 H14B . 0.9900 ?
    C15 C16 . 1.522(2) ?
    C15 H15A . 0.9900 ?
    C15 H15B . 0.9900 ?
    C16 C17 . 1.527(2) ?
    C16 H16A . 0.9900 ?
    C16 H16B . 0.9900 ?
    C17 H17A . 0.9900 ?
    C17 H17B . 0.9900 ?
    C18 C19 . 1.508(2) ?
    C19 H19A . 0.9800 ?
    C19 H19B . 0.9800 ?
    C19 H19C . 0.9800 ?
    O3 C20 . 1.417(2) ?
    O3 H3O . 0.844(10) ?
    C20 H20A . 0.9800 ?
    C20 H20B . 0.9800 ?
    C20 H20C . 0.9800 ?
loop_
    _geom_angle_atom_site_label_1
    _geom_angle_atom_site_label_2
    _geom_angle_atom_site_label_3
    _geom_angle_site_symmetry_1
    _geom_angle_site_symmetry_3
    _geom_angle
    _geom_angle_publ_flag
    C12 O1 H1O . . 107.1(13) ?
    C1 N1 C9 . . 116.47(12) ?
    C18 N2 C14 . . 123.62(12) ?
    C18 N2 C13 . . 117.51(11) ?
    C14 N2 C13 . . 118.47(11) ?
    N1 C1 C2 . . 125.94(12) ?
    N1 C1 C10 . . 115.30(12) ?
    C2 C1 C10 . . 118.58(12) ?
    C3 C2 C1 . . 118.68(12) ?
    C3 C2 H2 . . 120.7 ?
    C1 C2 H2 . . 120.7 ?
    C2 C3 C4 . . 117.93(12) ?
    C2 C3 C12 . . 120.24(12) ?
    C4 C3 C12 . . 121.76(12) ?
    C5 C4 C9 . . 118.50(12) ?
    C5 C4 C3 . . 123.12(12) ?
    C9 C4 C3 . . 118.37(12) ?
    C6 C5 C4 . . 120.85(13) ?
    C6 C5 H5 . . 119.6 ?
    C4 C5 H5 . . 119.6 ?
    C5 C6 C7 . . 120.69(13) ?
    C5 C6 H6 . . 119.7 ?
    C7 C6 H6 . . 119.7 ?
    C8 C7 C6 . . 120.23(13) ?
    C8 C7 H7 . . 119.9 ?
    C6 C7 H7 . . 119.9 ?
    C7 C8 C9 . . 120.65(13) ?
    C7 C8 C11 . . 119.37(12) ?
    C9 C8 C11 . . 119.98(12) ?
    N1 C9 C4 . . 122.62(12) ?
    N1 C9 C8 . . 118.31(12) ?
    C4 C9 C8 . . 119.07(12) ?
    F2 C10 F3 . . 107.34(11) ?
    F2 C10 F1 . . 106.85(11) ?
    F3 C10 F1 . . 106.54(11) ?
    F2 C10 C1 . . 112.72(11) ?
    F3 C10 C1 . . 113.03(11) ?
    F1 C10 C1 . . 109.98(11) ?
    F6 C11 F5 . . 107.04(13) ?
    F6 C11 F4 . . 106.43(12) ?
    F5 C11 F4 . . 106.05(12) ?
    F6 C11 C8 . . 112.55(12) ?
    F5 C11 C8 . . 112.88(12) ?
    F4 C11 C8 . . 111.45(12) ?
    O1 C12 C3 . . 111.69(10) ?
    O1 C12 C13 . . 109.10(10) ?
    C3 C12 C13 . . 112.24(11) ?
    O1 C12 H12 . . 107.9 ?
    C3 C12 H12 . . 107.9 ?
    C13 C12 H12 . . 107.9 ?
    N2 C13 C17 . . 111.09(11) ?
    N2 C13 C12 . . 109.90(11) ?
    C17 C13 C12 . . 115.71(11) ?
    N2 C13 H13 . . 106.5 ?
    C17 C13 H13 . . 106.5 ?
    C12 C13 H13 . . 106.5 ?
    N2 C14 C15 . . 111.64(12) ?
    N2 C14 H14A . . 109.3 ?
    C15 C14 H14A . . 109.3 ?
    N2 C14 H14B . . 109.3 ?
    C15 C14 H14B . . 109.3 ?
    H14A C14 H14B . . 108.0 ?
    C16 C15 C14 . . 110.70(12) ?
    C16 C15 H15A . . 109.5 ?
    C14 C15 H15A . . 109.5 ?
    C16 C15 H15B . . 109.5 ?
    C14 C15 H15B . . 109.5 ?
    H15A C15 H15B . . 108.1 ?
    C15 C16 C17 . . 109.83(12) ?
    C15 C16 H16A . . 109.7 ?
    C17 C16 H16A . . 109.7 ?
    C15 C16 H16B . . 109.7 ?
    C17 C16 H16B . . 109.7 ?
    H16A C16 H16B . . 108.2 ?
    C16 C17 C13 . . 115.50(12) ?
    C16 C17 H17A . . 108.4 ?
    C13 C17 H17A . . 108.4 ?
    C16 C17 H17B . . 108.4 ?
    C13 C17 H17B . . 108.4 ?
    H17A C17 H17B . . 107.5 ?
    O2 C18 N2 . . 120.45(13) ?
    O2 C18 C19 . . 119.45(13) ?
    N2 C18 C19 . . 120.07(13) ?
    C18 C19 H19A . . 109.5 ?
    C18 C19 H19B . . 109.5 ?
    H19A C19 H19B . . 109.5 ?
    C18 C19 H19C . . 109.5 ?
    H19A C19 H19C . . 109.5 ?
    H19B C19 H19C . . 109.5 ?
    C20 O3 H3O . . 107.1(15) ?
    O3 C20 H20A . . 109.5 ?
    O3 C20 H20B . . 109.5 ?
    H20A C20 H20B . . 109.5 ?
    O3 C20 H20C . . 109.5 ?
    H20A C20 H20C . . 109.5 ?
    H20B C20 H20C . . 109.5 ?
loop_
    _geom_torsion_atom_site_label_1
    _geom_torsion_atom_site_label_2
    _geom_torsion_atom_site_label_3
    _geom_torsion_atom_site_label_4
    _geom_torsion_site_symmetry_1
    _geom_torsion_site_symmetry_2
    _geom_torsion_site_symmetry_3
    _geom_torsion_site_symmetry_4
    _geom_torsion
    _geom_torsion_publ_flag
    C9 N1 C1 C2 . . . . 0.4(2) ?
    C9 N1 C1 C10 . . . . 175.34(11) ?
    N1 C1 C2 C3 . . . . -0.1(2) ?
    C10 C1 C2 C3 . . . . -174.91(12) ?
    C1 C2 C3 C4 . . . . -0.56(19) ?
    C1 C2 C3 C12 . . . . 176.59(12) ?
    C2 C3 C4 C5 . . . . 179.96(13) ?
    C12 C3 C4 C5 . . . . 2.86(19) ?
    C2 C3 C4 C9 . . . . 0.88(18) ?
    C12 C3 C4 C9 . . . . -176.22(11) ?
    C9 C4 C5 C6 . . . . -0.2(2) ?
    C3 C4 C5 C6 . . . . -179.28(13) ?
    C4 C5 C6 C7 . . . . 0.9(2) ?
    C5 C6 C7 C8 . . . . -0.7(2) ?
    C6 C7 C8 C9 . . . . -0.2(2) ?
    C6 C7 C8 C11 . . . . 179.85(14) ?
    C1 N1 C9 C4 . . . . 0.01(19) ?
    C1 N1 C9 C8 . . . . -179.10(12) ?
    C5 C4 C9 N1 . . . . -179.75(12) ?
    C3 C4 C9 N1 . . . . -0.63(19) ?
    C5 C4 C9 C8 . . . . -0.65(19) ?
    C3 C4 C9 C8 . . . . 178.48(12) ?
    C7 C8 C9 N1 . . . . 179.97(13) ?
    C11 C8 C9 N1 . . . . 0.0(2) ?
    C7 C8 C9 C4 . . . . 0.8(2) ?
    C11 C8 C9 C4 . . . . -179.18(12) ?
    N1 C1 C10 F2 . . . . 147.50(12) ?
    C2 C1 C10 F2 . . . . -37.12(17) ?
    N1 C1 C10 F3 . . . . 25.55(17) ?
    C2 C1 C10 F3 . . . . -159.07(12) ?
    N1 C1 C10 F1 . . . . -93.38(14) ?
    C2 C1 C10 F1 . . . . 82.00(15) ?
    C7 C8 C11 F6 . . . . 114.64(15) ?
    C9 C8 C11 F6 . . . . -65.36(17) ?
    C7 C8 C11 F5 . . . . -124.06(15) ?
    C9 C8 C11 F5 . . . . 55.94(18) ?
    C7 C8 C11 F4 . . . . -4.8(2) ?
    C9 C8 C11 F4 . . . . 175.16(13) ?
    C2 C3 C12 O1 . . . . -16.35(17) ?
    C4 C3 C12 O1 . . . . 160.69(11) ?
    C2 C3 C12 C13 . . . . 106.55(14) ?
    C4 C3 C12 C13 . . . . -76.41(15) ?
    C18 N2 C13 C17 . . . . 144.40(12) ?
    C14 N2 C13 C17 . . . . -42.57(16) ?
    C18 N2 C13 C12 . . . . -86.24(14) ?
    C14 N2 C13 C12 . . . . 86.79(14) ?
    O1 C12 C13 N2 . . . . -72.10(13) ?
    C3 C12 C13 N2 . . . . 163.56(10) ?
    O1 C12 C13 C17 . . . . 54.71(15) ?
    C3 C12 C13 C17 . . . . -69.64(15) ?
    C18 N2 C14 C15 . . . . -137.78(14) ?
    C13 N2 C14 C15 . . . . 49.65(16) ?
    N2 C14 C15 C16 . . . . -55.41(17) ?
    C14 C15 C16 C17 . . . . 56.65(17) ?
    C15 C16 C17 C13 . . . . -51.98(16) ?
    N2 C13 C17 C16 . . . . 43.46(16) ?
    C12 C13 C17 C16 . . . . -82.74(15) ?
    C14 N2 C18 O2 . . . . -174.09(13) ?
    C13 N2 C18 O2 . . . . -1.46(19) ?
    C14 N2 C18 C19 . . . . 7.7(2) ?
    C13 N2 C18 C19 . . . . -179.67(12) ?
loop_
    _geom_hbond_atom_site_label_D
    _geom_hbond_atom_site_label_H
    _geom_hbond_atom_site_label_A
    _geom_hbond_site_symmetry_A
    _geom_hbond_distance_DH
    _geom_hbond_distance_HA
    _geom_hbond_distance_DA
    _geom_hbond_angle_DHA
    O1 H1o O3 2_666 0.840(15) 1.873(15) 2.7121(18) 177(2)
    O3 H3o O2 1_665 0.845(16) 1.834(16) 2.6667(17) 168(2)
    C7 H7 O1 1_455 0.95 2.49 3.3280(18) 147
    C17 H17a F6 2_557 0.99 2.51 3.3123(17) 138
