# Supplementary material for: (R*,S*)-(±)-1-(2-{[2,8-Bis(trifluoromethyl)quinolin-4-yl](hydroxy)methyl}piperidin-1-yl)ethanone methanol monosolvate
Source: Acta Crystallogr Sect E Struct Rep Online. 2011 Sep 30;67(Pt 10):o2714–5. doi: 10.1107/S1600536811038128 (PMC3201357; doi:10.1107/S1600536811038128)
Supplement: Supplementary file 2 [file e-67-o2714-Isup2.hkl]

#
# h,k,l, Fc-squared, Fo-squared, sigma(Fo-squared) and status flag
#
data_I
_shelx_title ' 0101'
_shelx_refln_list_code          4
_shelx_F_calc_maximum      113.10
_exptl_crystal_F_000       468.00
_reflns_d_resolution_high  0.7696
 
loop_
 _symmetry_equiv_pos_as_xyz
 'x, y, z'
 '-x, -y, -z'
 
_cell_length_a     9.4719
_cell_length_b    10.1223
_cell_length_c    11.9227
_cell_angle_alpha 114.567
_cell_angle_beta   90.343
_cell_angle_gamma 102.795
 
_shelx_F_squared_multiplier     1.000
 
loop_
 _refln_index_h
 _refln_index_k
 _refln_index_l
 _refln_F_squared_calc
 _refln_F_squared_meas
 _refln_F_squared_sigma
 _refln_observed_status
   2   0   0     3849.02     3480.78     53.80 o
   3   0   0     1379.62     1308.27     16.79 o
   4   0   0      465.79      536.77      5.71 o
   5   0   0     4659.93     5060.75     70.17 o
   6   0   0        3.82        5.53      0.57 o
   7   0   0      410.68      459.77      7.08 o
   8   0   0        0.73        3.21      0.96 o
   9   0   0        6.05       11.92      1.54 o
  10   0   0        0.02       -0.19      2.19 o
  11   0   0       26.97       27.74      4.17 o
 -12   1   0       14.77       19.53      1.42 o
 -11   1   0       27.54       25.25      1.65 o
 -10   1   0       22.26       19.33      1.10 o
  -9   1   0      440.74      406.91      8.63 o
  -8   1   0      172.57      151.98      3.50 o
  -7   1   0      424.37      427.66     10.46 o
  -6   1   0      478.85      501.72     13.07 o
  -5   1   0     1792.09     1996.45     25.51 o
  -4   1   0     2504.46     2680.64     41.67 o
  -3   1   0       18.27       22.86      0.38 o
  -2   1   0        0.83        1.61      0.20 o
   1   1   0     1585.90     1445.00     29.66 o
   2   1   0      453.32      409.84      5.93 o
   3   1   0        0.08        0.55      0.24 o
   4   1   0      242.68      228.21      3.10 o
   5   1   0       25.39       26.86      0.94 o
   6   1   0      130.22      110.52      2.95 o
   7   1   0      131.14      133.23      1.82 o
   8   1   0      102.19      106.57      4.43 o
   9   1   0       47.73       52.86      1.69 o
  10   1   0       58.02       60.04      6.15 o
  11   1   0        0.66        0.19      2.41 o
 -12   2   0        0.00       -0.50      1.32 o
 -11   2   0        5.51        9.27      1.54 o
 -10   2   0       19.67       17.04      1.56 o
  -9   2   0      625.66      607.40     12.19 o
  -8   2   0       18.83       14.02      1.72 o
  -7   2   0       10.18        5.70      0.41 o
  -6   2   0        3.02        1.23      0.33 o
  -5   2   0      126.76      113.29      2.16 o
  -4   2   0      131.61      138.20      1.78 o
  -3   2   0      254.40      226.62      2.83 o
  -2   2   0      331.46      276.64      3.69 o
  -1   2   0        2.49        5.29      0.46 o
   0   2   0     3155.40     3044.48     54.77 o
   1   2   0      335.20      319.52      4.68 o
   2   2   0      943.33      932.01     18.18 o
   3   2   0     1061.30     1045.57     12.50 o
   4   2   0       86.91       91.81      1.88 o
   5   2   0       74.37       64.21      0.88 o
   6   2   0        7.31        9.63      0.54 o
   7   2   0       10.21       12.72      1.08 o
   8   2   0      287.04      293.52      3.95 o
   9   2   0       43.42       41.32      2.01 o
  10   2   0        5.51        7.09      1.32 o
 -12   3   0        0.68        0.72      2.73 o
 -11   3   0       35.93       38.48      3.83 o
 -10   3   0       74.10       75.82      2.30 o
  -9   3   0      113.79       91.71      3.47 o
  -8   3   0      233.46      243.79      4.86 o
  -7   3   0      356.02      306.16      4.44 o
  -6   3   0      462.24      456.03      7.43 o
  -5   3   0      223.54      197.81      2.73 o
  -4   3   0      967.37      980.64     13.63 o
  -3   3   0      166.06      158.78      2.73 o
  -2   3   0      786.39      715.75      8.70 o
  -1   3   0       44.19       42.71      1.46 o
   0   3   0     4490.51     4703.01     81.43 o
   1   3   0     2419.58     2458.55     34.36 o
   2   3   0      366.56      385.63      8.86 o
   3   3   0        4.80        8.45      0.78 o
   4   3   0      292.59      328.53      4.94 o
   5   3   0      279.97      274.94      3.63 o
   6   3   0       79.11       77.42      2.01 o
   7   3   0        2.38        3.42      1.00 o
   8   3   0       41.04       38.22      1.65 o
   9   3   0        0.40       -0.01      2.04 o
  10   3   0        4.67       -1.41      0.94 o
 -12   4   0       31.67       29.59      4.04 o
 -11   4   0       22.25       14.81      1.64 o
 -10   4   0       85.01       83.12      5.98 o
  -9   4   0        0.41        2.37      1.28 o
  -8   4   0      334.26      294.01      3.80 o
  -7   4   0       16.61       15.80      0.78 o
  -6   4   0      269.60      263.45      4.85 o
  -5   4   0      109.94      106.62      1.49 o
  -4   4   0     1449.47     1484.29     18.79 o
  -3   4   0       21.77       17.65      0.57 o
  -2   4   0      259.40      247.73      6.30 o
  -1   4   0       27.29       33.68      1.60 o
   0   4   0        2.88        5.00      0.77 o
   1   4   0      597.26      628.88      9.21 o
   2   4   0      600.58      642.49     11.86 o
   3   4   0     1038.01      999.91     17.46 o
   4   4   0      510.89      525.43      7.24 o
   5   4   0        1.15        3.81      0.56 o
   6   4   0       55.41       49.43      1.10 o
   7   4   0      968.84      969.45     25.37 o
   8   4   0        0.26       -0.72      0.59 o
   9   4   0       26.00       27.78      1.53 o
  10   4   0       43.65       43.89      3.64 o
 -12   5   0        3.56        2.71      0.91 o
 -11   5   0        4.42        5.93      1.50 o
 -10   5   0      111.61      118.61      5.96 o
  -9   5   0        7.04        6.35      0.56 o
  -8   5   0      660.85      644.50      9.65 o
  -7   5   0        0.27        1.13      0.54 o
  -6   5   0       44.25       44.21      1.41 o
  -5   5   0      196.00      192.57      2.41 o
  -4   5   0      955.49      940.69     14.18 o
  -3   5   0      283.20      273.91      3.90 o
  -2   5   0      240.91      230.15      3.11 o
  -1   5   0        0.78        1.08      0.66 o
   0   5   0       54.71       57.15      1.35 o
   1   5   0     1622.11     1653.03     23.98 o
   2   5   0        0.05        0.66      0.72 o
   3   5   0      943.88     1045.52     14.04 o
   4   5   0      582.71      570.76      8.71 o
   5   5   0        3.20        4.17      0.86 o
   6   5   0      241.20      245.08      7.58 o
   7   5   0      233.04      243.80     10.35 o
   8   5   0      520.62      612.69     21.57 o
   9   5   0       70.31       80.69      5.99 o
 -11   6   0       30.78       37.22      2.58 o
 -10   6   0       45.92       47.94      3.19 o
  -9   6   0      102.00       95.73      2.50 o
  -8   6   0       73.83       70.47      1.97 o
  -7   6   0       50.50       44.22      0.86 o
  -6   6   0      172.03      172.46      4.51 o
  -5   6   0      287.12      281.18      3.60 o
  -4   6   0      497.01      492.18      6.95 o
  -3   6   0        4.32        7.90      0.58 o
  -2   6   0       64.80       50.76      1.50 o
  -1   6   0       66.14       62.50      1.85 o
   0   6   0      111.49      131.21      5.94 o
   1   6   0        1.51        2.67      1.09 o
   2   6   0        1.97        2.83      0.44 o
   3   6   0     1310.77     1398.82     22.17 o
   4   6   0      506.01      527.98     13.14 o
   5   6   0       92.95       88.81      3.64 o
   6   6   0        0.71        2.53      0.73 o
   7   6   0        3.56        4.42      1.09 o
   8   6   0      178.90      209.20     10.06 o
 -11   7   0        0.88       -0.16      2.13 o
 -10   7   0       86.53       89.47      3.12 o
  -9   7   0       92.16       79.92      2.59 o
  -8   7   0       49.78       51.39      1.76 o
  -7   7   0        4.68        4.97      0.55 o
  -6   7   0       57.73       62.55      1.90 o
  -5   7   0      326.42      332.08      9.14 o
  -4   7   0      104.21      111.52      2.09 o
  -3   7   0      173.89      160.01      4.14 o
  -2   7   0       41.76       41.04      1.49 o
  -1   7   0        7.21        3.07      0.70 o
   0   7   0       26.39       25.80      1.45 o
   1   7   0      602.13      623.60     11.60 o
   2   7   0       16.83       20.02      1.94 o
   3   7   0       58.36       49.51      1.86 o
   4   7   0      227.56      236.28      7.39 o
   5   7   0       45.09       45.12      3.02 o
   6   7   0        0.22        0.03      0.55 o
   7   7   0       26.80       32.16      1.90 o
 -10   8   0        1.55        3.18      1.60 o
  -9   8   0        1.60        2.25      0.46 o
  -8   8   0      159.17      168.66      3.63 o
  -7   8   0      492.11      474.81      6.49 o
  -6   8   0      807.99      822.02     19.06 o
  -5   8   0       11.81       13.26      0.65 o
  -4   8   0       23.94       26.46      1.56 o
  -3   8   0       34.90       30.10      1.00 o
  -2   8   0        6.51        5.69      0.81 o
  -1   8   0      171.20      169.59      7.84 o
   0   8   0        0.53        0.67      0.24 o
   1   8   0      269.47      260.51      7.40 o
   2   8   0        9.74        8.72      1.40 o
   3   8   0        2.37        2.80      0.79 o
   4   8   0        6.79        6.65      0.84 o
   5   8   0       11.04       10.97      1.82 o
   6   8   0       20.10       21.98      1.48 o
 -10   9   0       64.14       63.61      2.95 o
  -9   9   0        9.50        9.12      1.60 o
  -8   9   0        3.39        5.72      1.28 o
  -7   9   0       35.09       38.18      1.76 o
  -6   9   0       59.64       59.45      2.33 o
  -5   9   0       70.71       66.13      3.87 o
  -4   9   0       72.52       70.34      5.83 o
  -3   9   0       24.18       25.34      0.98 o
  -2   9   0        0.64        0.74      0.50 o
  -1   9   0       11.65        6.97      1.81 o
   0   9   0       42.88       53.33      3.57 o
   1   9   0       46.41       46.00      1.68 o
   2   9   0       55.12       52.38      2.38 o
   3   9   0       10.85        8.53      2.05 o
   4   9   0      110.45      127.64      5.99 o
   5   9   0        0.30        0.65      1.00 o
  -9  10   0        4.50        5.30      1.49 o
  -8  10   0        3.99        1.70      0.53 o
  -7  10   0      160.56      150.54      3.88 o
  -6  10   0      184.17      188.23      3.92 o
  -5  10   0       77.17       79.95      2.54 o
  -4  10   0       92.84       98.01      2.48 o
  -3  10   0        4.32        4.87      0.85 o
  -2  10   0       70.62       77.04      5.86 o
  -1  10   0      340.69      384.98      9.96 o
   0  10   0       14.32       12.05      1.51 o
   1  10   0      433.07      412.99     15.78 o
   2  10   0        0.35       -0.70      0.94 o
   3  10   0        1.86        2.40      0.53 o
   4  10   0       31.52       31.44      3.61 o
  -7  11   0       18.58       17.77      1.29 o
  -6  11   0        9.05       10.99      1.83 o
  -5  11   0       15.13       15.17      1.26 o
  -4  11   0        0.23        0.82      1.08 o
  -3  11   0       17.07       12.08      1.19 o
  -2  11   0        8.93        6.75      1.31 o
  -1  11   0        1.16        4.86      1.29 o
   0  11   0        3.94        2.90      0.56 o
   1  11   0        2.65        1.22      1.02 o
   1 -12   1        1.28       -1.41      0.94 o
   2 -12   1        9.95        9.19      1.12 o
   3 -12   1       61.77       57.56     10.85 o
   4 -12   1        7.51        6.18      1.76 o
   5 -12   1       26.30       37.82      2.17 o
  -2 -11   1        1.57        2.31      0.87 o
  -1 -11   1        4.08        4.88      0.61 o
   0 -11   1       21.73       18.35      1.33 o
   1 -11   1        0.74        0.93      0.85 o
   2 -11   1      171.12      188.58      4.81 o
   3 -11   1        0.12       -2.63      1.76 o
   4 -11   1        1.01       -0.29      0.72 o
   5 -11   1        4.32        2.89      2.13 o
   6 -11   1      423.25      477.52     31.85 o
   7 -11   1      112.08      116.75      7.12 o
   8 -11   1       29.12       29.23      1.71 o
  -4 -10   1        6.31        6.61      1.42 o
  -3 -10   1        3.22        0.27      1.01 o
  -2 -10   1        1.92        1.46      0.78 o
  -1 -10   1       95.26       86.39      2.16 o
   0 -10   1        1.41       -0.24      0.49 o
   1 -10   1      111.30      116.17      4.07 o
   2 -10   1        1.01       -0.36      0.66 o
   3 -10   1       38.85       32.72      2.02 o
   4 -10   1        1.49        1.35      0.34 o
   5 -10   1        1.53        1.42      1.94 o
   6 -10   1      275.66      296.59      6.55 o
   7 -10   1       36.55       29.44      1.25 o
   8 -10   1       26.35       27.30      3.06 o
   9 -10   1       58.04       59.03      2.96 o
  -6  -9   1       14.42       14.99      1.88 o
  -5  -9   1       23.48       22.66      1.56 o
  -4  -9   1       56.28       61.95      4.14 o
  -3  -9   1       43.17       40.95      1.88 o
  -2  -9   1       76.28       74.39      1.92 o
  -1  -9   1        7.16        6.63      0.87 o
   0  -9   1        3.11        5.59      0.68 o
   1  -9   1       15.73       14.77      2.32 o
   2  -9   1       30.35       32.43      0.83 o
   3  -9   1      126.35      124.95      2.32 o
   4  -9   1        8.67        5.18      0.81 o
   5  -9   1      110.57      101.93      2.13 o
   6  -9   1      113.73      112.12      4.41 o
   7  -9   1       17.78       16.43      0.69 o
   8  -9   1        0.02        0.58      0.72 o
   9  -9   1        0.73       -0.60      0.75 o
  10  -9   1       36.82       39.74      1.52 o
  -7  -8   1      367.40      414.02     13.83 o
  -6  -8   1      123.31      120.62      3.94 o
  -5  -8   1       37.45       32.14      1.55 o
  -4  -8   1        0.66        3.14      0.80 o
  -3  -8   1      119.01      128.48      4.68 o
  -2  -8   1       23.31       23.16      2.16 o
  -1  -8   1        0.18        0.05      1.19 o
   0  -8   1      140.92      149.74      5.58 o
   1  -8   1       89.44       80.89      1.88 o
   2  -8   1     1142.61     1111.96     18.72 o
   3  -8   1      180.74      179.07      2.84 o
   4  -8   1       18.45       19.00      1.19 o
   5  -8   1        7.28        7.36      1.08 o
   6  -8   1        1.40        0.99      0.48 o
   7  -8   1      388.37      388.47      4.72 o
   8  -8   1        1.35        0.38      0.73 o
   9  -8   1        1.79        4.72      0.61 o
  10  -8   1        0.02        1.33      1.44 o
  11  -8   1        0.33       -1.36      0.91 o
  -8  -7   1       21.96       24.19      1.53 o
  -7  -7   1      111.91      116.63     14.30 o
  -6  -7   1      107.49      105.60      3.12 o
  -5  -7   1       14.68       11.66      1.01 o
  -4  -7   1      155.89      151.51      3.88 o
  -3  -7   1        9.25       10.51      1.28 o
  -2  -7   1       20.44       11.36      0.80 o
  -1  -7   1       50.61       51.95      1.38 o
   0  -7   1       38.77       41.27      1.39 o
   1  -7   1        8.01        7.09      0.98 o
   2  -7   1      308.24      306.36      4.13 o
   3  -7   1       85.37       91.09      1.63 o
   4  -7   1      102.84      102.01      2.03 o
   5  -7   1       33.35       27.51      1.20 o
   6  -7   1        5.54        6.75      0.57 o
   7  -7   1       45.21       42.36      1.04 o
   8  -7   1       46.16       48.59      1.02 o
   9  -7   1       31.71       23.52      1.79 o
  10  -7   1       25.70       29.13      1.70 o
  11  -7   1        0.62       -1.08      0.72 o
  -9  -6   1       21.91       21.90      4.33 o
  -8  -6   1        1.44        1.98      0.75 o
  -7  -6   1       30.30       26.23      2.86 o
  -6  -6   1        2.56        2.38      0.43 o
  -5  -6   1      219.28      235.88      7.65 o
  -4  -6   1       62.98       59.34      2.45 o
  -3  -6   1      580.35      601.13      9.15 o
  -2  -6   1      160.83      161.96      4.28 o
  -1  -6   1      201.99      205.49      3.15 o
   0  -6   1      284.95      303.45      4.38 o
   1  -6   1      222.60      227.38      5.40 o
   2  -6   1      351.99      359.80      8.72 o
   3  -6   1       24.70       22.39      0.96 o
   4  -6   1      386.97      366.24      8.36 o
   5  -6   1      185.82      198.82      2.54 o
   6  -6   1       98.22      101.61      1.97 o
   7  -6   1      165.49      159.52      3.37 o
   8  -6   1       19.53       19.18      0.67 o
   9  -6   1       24.46       24.81      1.34 o
  10  -6   1       39.55       36.37      1.82 o
  11  -6   1        7.86       11.00      2.07 o
  -9  -5   1       24.02       21.04      1.29 o
  -8  -5   1        2.40        1.32      1.35 o
  -7  -5   1      231.05      255.14      5.45 o
  -6  -5   1        2.42        1.61      0.56 o
  -5  -5   1       31.36       28.15      1.35 o
  -4  -5   1       61.51       57.73      1.56 o
  -3  -5   1      289.92      300.73      5.02 o
  -2  -5   1        2.10        3.72      0.50 o
  -1  -5   1      521.49      481.68      8.14 o
   0  -5   1      973.79      977.36     18.42 o
   1  -5   1      282.81      298.48      6.36 o
   2  -5   1     1025.98     1000.07     15.87 o
   3  -5   1      314.74      305.62      6.41 o
   4  -5   1        2.06        4.00      0.61 o
   5  -5   1        3.20        4.24      0.43 o
   6  -5   1        7.25        8.64      0.40 o
   7  -5   1       33.94       35.10      0.62 o
   8  -5   1        6.21        4.88      0.96 o
   9  -5   1       83.97       62.03      1.79 o
  10  -5   1      146.52      125.44      6.21 o
  11  -5   1        0.44        1.31      0.47 o
  12  -5   1        6.75        4.20      1.13 o
 -10  -4   1        1.01       -0.38      1.38 o
  -9  -4   1      121.22      123.96      7.87 o
  -8  -4   1      408.09      433.86     18.62 o
  -7  -4   1        1.03        1.58      0.95 o
  -6  -4   1      307.25      298.42      6.93 o
  -5  -4   1       51.68       47.35      1.02 o
  -4  -4   1       51.36       55.68      2.05 o
  -3  -4   1      997.01      920.47     17.93 o
  -2  -4   1      113.13      111.25      4.06 o
  -1  -4   1      230.61      271.65      4.13 o
   0  -4   1     3718.56     3837.34     69.07 o
   1  -4   1       89.90       94.16      3.09 o
   2  -4   1      468.95      453.76      5.23 o
   3  -4   1      917.45      891.83     11.36 o
   4  -4   1      295.50      339.92      3.54 o
   5  -4   1      992.47     1106.85     12.46 o
   6  -4   1      210.57      219.31      2.85 o
   7  -4   1      190.10      194.62      2.59 o
   8  -4   1        0.03        0.29      0.34 o
   9  -4   1      424.91      409.26      8.52 o
  10  -4   1       14.75       27.07      1.03 o
  11  -4   1       67.97       61.26      2.27 o
  12  -4   1       14.20       14.87      5.77 o
 -10  -3   1        2.69        7.59      1.44 o
  -9  -3   1        7.29        9.19      1.18 o
  -8  -3   1        7.65        7.68      0.79 o
  -7  -3   1      242.32      242.20      4.94 o
  -6  -3   1        2.90        2.11      0.45 o
  -5  -3   1      161.46      155.11      2.01 o
  -4  -3   1      162.50      152.24      1.93 o
  -3  -3   1        4.51        4.50      0.54 o
  -2  -3   1      148.74      134.14      3.29 o
  -1  -3   1     1709.11     1779.10     24.87 o
   0  -3   1    12791.69     8559.45    262.73 o
   1  -3   1      326.91      356.12      4.14 o
   2  -3   1     2148.72     2024.85     22.31 o
   3  -3   1      207.88      195.62      2.57 o
   4  -3   1      603.15      589.01      7.51 o
   5  -3   1     2178.22     2337.26     28.25 o
   6  -3   1     1308.94     1320.81     15.82 o
   7  -3   1      112.62      125.95      2.00 o
   8  -3   1      284.42      300.60      6.10 o
   9  -3   1       14.45       19.95      2.13 o
  10  -3   1      117.32      140.84      3.50 o
  11  -3   1        0.54        2.38      1.65 o
  12  -3   1        0.51        1.75      0.75 o
 -10  -2   1        4.56        1.76      1.13 o
  -9  -2   1       82.53       93.62      4.48 o
  -8  -2   1        3.17        4.69      0.52 o
  -7  -2   1       83.86       88.50      1.43 o
  -6  -2   1       19.25       19.83      0.82 o
  -5  -2   1        3.68        6.12      0.67 o
  -4  -2   1        0.06        0.87      0.36 o
  -3  -2   1      483.11      422.87      4.87 o
  -2  -2   1       22.23       21.60      0.40 o
   0  -2   1      546.19      552.17      7.21 o
   1  -2   1      478.31      447.46      6.51 o
   3  -2   1        2.17        0.42      0.27 o
   4  -2   1     1911.26     1875.40     19.43 o
   5  -2   1      615.42      596.21      6.51 o
   6  -2   1      268.66      278.09      4.27 o
   7  -2   1      302.85      324.95      6.32 o
   8  -2   1      130.53      145.09      4.48 o
   9  -2   1        0.57        0.03      0.75 o
  10  -2   1       21.80       21.60      1.86 o
  11  -2   1       40.44       48.48      3.92 o
  12  -2   1        1.60        3.26      1.29 o
 -11  -1   1      108.54      116.23      4.48 o
 -10  -1   1       38.60       35.55      2.53 o
  -9  -1   1      143.59      155.71      4.56 o
  -8  -1   1      596.93      611.38     14.93 o
  -7  -1   1      313.96      357.51      6.16 o
  -6  -1   1      898.02      916.76     12.63 o
  -5  -1   1      409.66      392.67      4.56 o
  -4  -1   1      600.14      598.14      6.82 o
  -3  -1   1      286.44      247.76      3.11 o
  -1  -1   1       33.33       28.21      0.65 o
   2  -1   1      687.13      612.68      6.48 o
   3  -1   1      490.65      453.28      5.14 o
   4  -1   1        5.32        7.41      0.33 o
   5  -1   1      784.70      790.81      8.35 o
   6  -1   1        4.37        6.52      0.72 o
   7  -1   1       17.97       20.64      0.87 o
   8  -1   1       83.25       79.53      4.93 o
   9  -1   1       23.69       18.71      1.16 o
  10  -1   1       32.28       37.56      4.17 o
  11  -1   1        2.51        4.70      4.42 o
  12  -1   1        0.24        1.63      1.00 o
 -11   0   1       58.89       56.72      3.07 o
 -10   0   1       51.02       53.19      1.81 o
  -9   0   1       65.00       62.97      3.76 o
  -8   0   1        4.13        4.38      1.76 o
  -7   0   1        3.97        0.35      0.47 o
  -6   0   1       15.26       11.71      0.60 o
  -5   0   1      155.35      167.82      3.53 o
  -4   0   1     1813.78     1798.18     32.57 o
  -3   0   1      203.73      216.18      3.00 o
  -2   0   1       67.14       60.45      0.88 o
   1   0   1     1268.30     1192.16     14.09 o
   2   0   1      531.59      466.45      5.38 o
   3   0   1      191.02      200.24      2.25 o
   4   0   1      923.67      913.68     10.24 o
   5   0   1      128.63      128.20      1.64 o
   6   0   1        2.00        2.87      0.22 o
   7   0   1        8.84       11.26      0.66 o
   8   0   1       49.25       51.06      3.17 o
   9   0   1       31.73       34.85      2.94 o
  10   0   1      110.23       95.94      2.69 o
  11   0   1       81.43       82.46      5.20 o
 -12   1   1       14.53       11.46      3.01 o
 -11   1   1       87.22       94.08      3.18 o
 -10   1   1       35.44       24.79      1.15 o
  -9   1   1      100.21      105.94      2.73 o
  -8   1   1       52.96       43.13      1.34 o
  -7   1   1      442.41      460.74      7.23 o
  -6   1   1       43.45       47.88      1.60 o
  -5   1   1      280.04      333.71      5.64 o
  -4   1   1      236.94      197.75      3.05 o
  -3   1   1      995.74      890.37     10.58 o
  -2   1   1     4120.52     3747.14     57.70 o
  -1   1   1      924.98      900.30     14.78 o
   0   1   1     1262.73     1253.02     24.67 o
   1   1   1      839.45      777.01     10.04 o
   2   1   1     1175.67     1130.96     11.87 o
   3   1   1      512.69      489.51      6.92 o
   4   1   1       21.76       19.42      0.58 o
   5   1   1      307.84      314.72      5.17 o
   6   1   1      166.73      166.27      2.38 o
   7   1   1        4.37        5.29      0.31 o
   8   1   1        0.62        0.44      0.40 o
   9   1   1      338.85      334.67      8.82 o
  10   1   1        0.30       -2.35      1.57 o
  11   1   1        0.88        3.95      1.07 o
 -12   2   1       32.35       28.64      1.90 o
 -11   2   1        0.03       -0.84      0.56 o
 -10   2   1      240.02      216.26      6.73 o
  -9   2   1       98.46       74.13      2.06 o
  -8   2   1       96.81       81.08      4.79 o
  -7   2   1      603.46      638.66     10.82 o
  -6   2   1       65.18       59.64      1.81 o
  -5   2   1       57.34       81.80      1.38 o
  -4   2   1     1201.65     1263.94     17.75 o
  -3   2   1      104.50       91.14      1.47 o
  -2   2   1       58.59       52.43      0.99 o
  -1   2   1        2.95        2.45      0.47 o
   0   2   1     1563.81     1397.37     37.50 o
   1   2   1     3058.01     2990.84     45.57 o
   2   2   1       47.22       62.91      1.80 o
   3   2   1      643.21      675.73      9.65 o
   4   2   1       68.62       68.27      1.92 o
   5   2   1       52.50       62.05      1.68 o
   6   2   1     1263.21     1220.67     15.53 o
   7   2   1       75.16       81.14      2.09 o
   8   2   1      845.31      906.13     23.07 o
   9   2   1        0.79        1.99      1.72 o
  10   2   1       17.66       20.63      2.19 o
  11   2   1      122.39      127.10      7.65 o
 -12   3   1       11.09       12.81      1.47 o
 -11   3   1       15.96       15.59      1.91 o
 -10   3   1       80.34       84.50      4.06 o
  -9   3   1       17.81       22.18      1.00 o
  -8   3   1       32.57       36.32      2.05 o
  -7   3   1        7.90        7.92      0.22 o
  -6   3   1      425.79      394.42      5.02 o
  -5   3   1     1524.93     1558.21     23.26 o
  -4   3   1        4.17        6.95      0.35 o
  -3   3   1      844.57      821.24      9.29 o
  -2   3   1        1.25        3.17      0.53 o
  -1   3   1       14.15       17.25      0.50 o
   0   3   1     3034.96     3140.69     44.16 o
   1   3   1      438.99      401.73     15.58 o
   2   3   1      396.67      423.90     10.74 o
   3   3   1     1323.04     1351.32     16.23 o
   4   3   1       43.59       34.57      0.79 o
   5   3   1      346.93      327.86      8.50 o
   6   3   1      440.69      431.49     18.02 o
   7   3   1       30.71       29.34      1.25 o
   8   3   1       76.85       83.07      5.13 o
   9   3   1      123.45      139.78      4.02 o
  10   3   1       31.68       32.36      2.76 o
 -12   4   1       73.61       84.44      3.46 o
 -11   4   1        8.83        9.89      2.24 o
 -10   4   1      192.30      196.09      4.82 o
  -9   4   1      127.52      111.00      5.25 o
  -8   4   1        4.71        8.85      0.29 o
  -7   4   1      106.31      115.23      3.79 o
  -6   4   1        0.77        0.02      0.39 o
  -5   4   1        2.03        0.75      0.24 o
  -4   4   1      750.48      715.44     11.56 o
  -3   4   1      297.22      301.25      4.27 o
  -2   4   1     1012.37      963.51     22.76 o
  -1   4   1      435.33      439.07      9.27 o
   0   4   1     1185.69     1266.58     23.54 o
   1   4   1        5.99        6.40      0.61 o
   2   4   1      120.10      143.56      3.10 o
   3   4   1      369.83      357.16      5.62 o
   4   4   1      266.29      258.72      4.87 o
   5   4   1      494.81      488.04      6.41 o
   6   4   1       32.28       31.76      1.73 o
   7   4   1      506.43      504.16     18.82 o
   8   4   1        0.27        2.51      2.19 o
   9   4   1       14.72       23.22      1.88 o
 -12   5   1       63.69       77.63      4.70 o
 -11   5   1        0.45        1.32      1.48 o
 -10   5   1       11.45        8.21      0.78 o
  -9   5   1       30.23       32.75      0.82 o
  -8   5   1        1.76        2.50      0.39 o
  -7   5   1        0.16       -0.57      0.59 o
  -6   5   1      119.44      113.32      2.13 o
  -5   5   1      132.43      143.75      2.64 o
  -4   5   1       21.44       14.52      0.95 o
  -3   5   1       76.95       77.45      1.81 o
  -2   5   1       85.65       93.82      3.35 o
  -1   5   1        0.08        0.48      0.45 o
   0   5   1      496.61      462.76      8.23 o
   1   5   1      575.76      642.43     12.77 o
   2   5   1        0.14        0.27      0.65 o
   3   5   1      260.06      247.66      3.44 o
   4   5   1        0.00       -0.04      0.71 o
   5   5   1        1.91        2.44      0.36 o
   6   5   1      125.62      131.71      5.88 o
   7   5   1      221.13      224.62      5.14 o
   8   5   1        4.08        5.75      1.03 o
   9   5   1       17.17       19.79      2.73 o
 -11   6   1       78.38       71.55      2.57 o
 -10   6   1      101.73      104.76      2.35 o
  -9   6   1        4.75        5.34      0.65 o
  -8   6   1        2.49        1.46      0.71 o
  -7   6   1      553.64      532.90      6.96 o
  -6   6   1        0.17        0.05      0.30 o
  -5   6   1        1.74        2.45      0.64 o
  -4   6   1       36.93       35.11      0.83 o
  -3   6   1       52.35       53.56      2.08 o
  -2   6   1      106.07      115.28      3.01 o
  -1   6   1       10.82       13.21      0.96 o
   0   6   1        3.07        3.05      0.84 o
   1   6   1       13.67       13.60      1.03 o
   2   6   1      645.63      646.05      8.96 o
   3   6   1       77.97       88.74      2.95 o
   4   6   1      129.95      134.28      2.53 o
   5   6   1        0.03       -0.24      0.66 o
   6   6   1       23.20       23.05      3.01 o
   7   6   1       29.89       31.10      1.66 o
   8   6   1       58.99       59.57      2.63 o
 -11   7   1       63.69       73.92      2.76 o
 -10   7   1       60.15       58.84      1.92 o
  -9   7   1       29.90       28.83      1.21 o
  -8   7   1      198.40      197.06      5.37 o
  -7   7   1      488.37      494.79      8.68 o
  -6   7   1      513.95      498.93     10.08 o
  -5   7   1        0.06        1.45      0.52 o
  -4   7   1       41.65       41.48      1.28 o
  -3   7   1        6.80       11.02      0.79 o
  -2   7   1      497.89      495.92      8.72 o
  -1   7   1       90.60       82.59      1.89 o
   0   7   1      306.14      317.98      5.94 o
   1   7   1      320.30      312.17      5.60 o
   2   7   1       42.03       44.35      1.73 o
   3   7   1        8.29        4.38      0.79 o
   4   7   1        5.35        4.40      0.89 o
   5   7   1       51.39       49.88      2.15 o
   6   7   1       15.53       16.08      3.14 o
   7   7   1       24.70       22.60      1.59 o
 -10   8   1        5.59        7.15      1.30 o
  -9   8   1       57.55       59.85      2.78 o
  -8   8   1       20.86       18.98      1.94 o
  -7   8   1      259.75      266.84      6.39 o
  -6   8   1      553.57      566.49      8.24 o
  -5   8   1       43.66       42.33      2.11 o
  -4   8   1      136.28      133.26      4.60 o
  -3   8   1       62.31       55.13      1.43 o
  -2   8   1      159.31      167.29      9.93 o
  -1   8   1      142.69      150.88      3.46 o
   0   8   1       89.65       98.38     12.42 o
   1   8   1        1.73        2.27      0.77 o
   2   8   1       37.25       41.49      3.22 o
   3   8   1       36.56       35.75      4.20 o
   4   8   1        0.43       -0.30      0.96 o
   5   8   1        4.38        1.86      0.75 o
   6   8   1       26.61       33.86      2.82 o
  -9   9   1        0.20        0.55      0.80 o
  -8   9   1       27.14       27.24      2.64 o
  -7   9   1      245.98      252.21      5.02 o
  -6   9   1        0.76        0.94      0.44 o
  -5   9   1       96.51       88.22      6.87 o
  -4   9   1      195.65      202.02      5.61 o
  -3   9   1        0.39        1.81      0.49 o
  -2   9   1       11.27       13.64      1.04 o
  -1   9   1      166.09      168.55      3.99 o
   0   9   1       71.26       71.71      2.55 o
   1   9   1        0.15        0.76      1.45 o
   2   9   1        2.26        0.43      0.83 o
   3   9   1      110.93      117.69      8.14 o
   4   9   1        6.41        6.02      1.60 o
   5   9   1        0.00        1.39      0.85 o
  -8  10   1       10.10       12.96      0.95 o
  -7  10   1        1.56        0.67      0.74 o
  -6  10   1        0.03       -0.36      0.94 o
  -5  10   1        4.10        5.25      2.30 o
  -4  10   1      171.98      166.30     21.26 o
  -3  10   1        8.05        4.36      0.87 o
  -2  10   1       18.23       23.22      3.82 o
  -1  10   1        0.60        2.71      1.19 o
   0  10   1        2.74        2.78      0.73 o
   1  10   1       25.15       26.10      1.09 o
   2  10   1        1.24       -0.14      0.75 o
   3  10   1        7.59        7.97      1.76 o
  -6  11   1       33.12       44.08      3.01 o
  -5  11   1       15.08       11.80      1.33 o
  -4  11   1       23.18       24.29      1.73 o
  -3  11   1       44.35       49.74     11.47 o
  -2  11   1        6.54        8.58      1.22 o
  -1  11   1       20.75       26.70      1.82 o
   0  11   1      247.78      260.79     19.38 o
   0 -12   2       31.66       41.49      2.51 o
   1 -12   2        0.25       -0.96      1.44 o
   2 -12   2        2.97        5.84      1.22 o
   3 -12   2       13.05       11.86      1.82 o
   4 -12   2       41.36       46.89      2.56 o
   5 -12   2       42.65       45.46      3.39 o
   6 -12   2       40.42       48.67      3.12 o
  -3 -11   2        2.75        3.26      0.98 o
  -2 -11   2        1.83        1.71      0.79 o
  -1 -11   2       57.85       59.37      4.10 o
   0 -11   2       54.32       49.93      1.63 o
   1 -11   2        0.68        1.24      0.79 o
   2 -11   2       92.21      111.75      6.28 o
   3 -11   2       32.48       28.54      1.79 o
   4 -11   2       21.06       26.29      1.47 o
   5 -11   2       97.74      100.15      6.11 o
   6 -11   2       55.68       59.85      5.67 o
   7 -11   2        6.91        7.37      0.89 o
   8 -11   2       77.95       86.52      8.56 o
  -5 -10   2      126.87      136.88      8.06 o
  -4 -10   2        5.14        5.45      1.57 o
  -3 -10   2      144.10      159.90      6.41 o
  -2 -10   2       27.11       25.77      1.08 o
  -1 -10   2       37.83       32.36      2.13 o
   0 -10   2      126.01      123.22      3.72 o
   1 -10   2      163.00      161.62      3.96 o
   2 -10   2       70.95       73.41      5.18 o
   3 -10   2       10.79       13.22      2.11 o
   4 -10   2      113.64      102.00      6.55 o
   5 -10   2       68.86       75.82      2.54 o
   6 -10   2      480.71      486.03      8.68 o
   7 -10   2        0.89       -0.33      0.81 o
   8 -10   2       47.04       42.40      1.63 o
   9 -10   2       43.91       44.16      3.17 o
  -6  -9   2       21.08       21.69      2.09 o
  -5  -9   2       58.21       69.93      4.07 o
  -4  -9   2       82.63       90.07      5.18 o
  -3  -9   2       86.20       95.72      4.42 o
  -2  -9   2       34.31       37.79      1.60 o
  -1  -9   2      197.04      206.67      4.75 o
   0  -9   2       47.31       37.48      2.34 o
   1  -9   2        8.57        4.82      0.72 o
   2  -9   2       35.57       33.10      1.38 o
   3  -9   2      104.13       97.15      4.43 o
   4  -9   2        0.76        2.98      0.86 o
   5  -9   2      214.08      209.29      4.06 o
   6  -9   2       79.48       74.08      2.41 o
   7  -9   2       17.97       21.83      1.56 o
   8  -9   2       53.40       55.17      1.69 o
   9  -9   2       78.45       77.69      2.61 o
  10  -9   2      171.28      189.38      7.94 o
  -7  -8   2        0.56        0.82      0.64 o
  -6  -8   2       20.21       21.36      2.08 o
  -5  -8   2        3.28        2.18      0.83 o
  -4  -8   2      100.03       86.49      4.73 o
  -3  -8   2       98.55       89.07      2.94 o
  -2  -8   2        4.31        3.95      1.35 o
  -1  -8   2        5.81        2.66      0.69 o
   0  -8   2       24.90       28.06      1.80 o
   1  -8   2      107.79      115.24      4.69 o
   2  -8   2      158.70      159.47      2.79 o
   3  -8   2       22.59       22.07      1.54 o
   4  -8   2      228.53      238.07      6.49 o
   5  -8   2        0.43        0.81      0.73 o
   6  -8   2        0.00        0.18      0.39 o
   7  -8   2        2.59        0.92      0.39 o
   8  -8   2        1.41        0.88      0.34 o
   9  -8   2       10.44       10.45      0.65 o
  10  -8   2        0.34       -0.01      0.69 o
  11  -8   2        0.85       -1.00      1.19 o
  -8  -7   2      214.79      232.71      8.20 o
  -7  -7   2       92.26       88.26      6.49 o
  -6  -7   2        5.01        5.44      1.68 o
  -5  -7   2       67.69       74.24      4.15 o
  -4  -7   2        8.78        9.24      0.50 o
  -3  -7   2       32.79       33.35      1.88 o
  -2  -7   2      425.60      462.90      7.23 o
  -1  -7   2      187.61      184.63      3.87 o
   0  -7   2      150.65      151.11      4.62 o
   1  -7   2        0.39        1.24      0.72 o
   2  -7   2        0.56        1.59      0.76 o
   3  -7   2      265.91      273.67      3.47 o
   4  -7   2        3.89        4.58      0.43 o
   5  -7   2       99.92       98.76      2.42 o
   6  -7   2      129.98      130.32      2.61 o
   7  -7   2       95.04       84.87      1.27 o
   8  -7   2       15.61       19.27      1.08 o
   9  -7   2       11.13       12.00      0.75 o
  10  -7   2       43.92       51.18      2.98 o
  11  -7   2        0.05        2.02      0.98 o
  -9  -6   2      163.11      182.36      6.71 o
  -8  -6   2      277.91      303.82     10.31 o
  -7  -6   2      486.15      513.06     15.66 o
  -6  -6   2      162.35      159.81      4.14 o
  -5  -6   2       73.25       73.91      1.98 o
  -4  -6   2       82.87       88.51      2.15 o
  -3  -6   2       69.20       72.30      1.50 o
  -2  -6   2      801.05      845.87     20.63 o
  -1  -6   2      233.55      227.79      4.04 o
   0  -6   2       45.33       40.75      1.38 o
   1  -6   2      221.32      212.66      6.81 o
   2  -6   2        9.19       13.27      0.53 o
   3  -6   2      162.27      169.20      3.12 o
   4  -6   2      990.29      993.45     12.30 o
   5  -6   2        7.77       10.66      0.50 o
   6  -6   2        5.87        8.96      0.86 o
   7  -6   2      235.26      214.73      2.63 o
   8  -6   2       49.99       46.53      1.61 o
   9  -6   2       51.42       46.20      1.59 o
  10  -6   2       32.25       30.14      2.48 o
  11  -6   2        0.68       -0.80      1.13 o
  -9  -5   2        0.86        0.80      1.66 o
  -8  -5   2        8.92        8.63      2.10 o
  -7  -5   2        4.19        3.41      0.40 o
  -6  -5   2        0.09       -0.01      0.55 o
  -5  -5   2      149.52      140.16      2.42 o
  -4  -5   2        1.30        2.03      0.62 o
  -3  -5   2      170.37      161.31      2.92 o
  -2  -5   2      147.62      136.46      6.42 o
  -1  -5   2      129.24      147.01      4.93 o
   0  -5   2      356.81      387.56      8.76 o
   1  -5   2      349.94      359.66      5.07 o
   2  -5   2      326.49      301.46      4.25 o
   3  -5   2        0.79        2.00      0.50 o
   4  -5   2      476.06      431.19      5.80 o
   5  -5   2       19.32       19.03      0.89 o
   6  -5   2      593.32      599.56      7.49 o
   7  -5   2      191.79      176.03      2.94 o
   8  -5   2        0.91        2.64      0.48 o
   9  -5   2      173.37      150.54      3.78 o
  10  -5   2       61.85       67.12      2.05 o
  11  -5   2       39.16       52.76      5.78 o
  12  -5   2       63.71       73.55      4.26 o
  -9  -4   2       54.00       51.78      3.43 o
  -8  -4   2        1.48        2.02      0.72 o
  -7  -4   2      451.09      443.92      7.97 o
  -6  -4   2      160.25      160.79      3.56 o
  -5  -4   2       97.21      102.46      2.62 o
  -4  -4   2       73.63       65.80      2.06 o
  -3  -4   2       32.92       30.29      1.01 o
  -2  -4   2     5437.79     5739.60    114.46 o
  -1  -4   2      503.46      469.29     12.57 o
   0  -4   2     2162.87     2276.70     53.17 o
   1  -4   2      451.90      435.56      6.42 o
   2  -4   2     1206.16     1183.86     14.17 o
   3  -4   2      581.79      603.65      6.47 o
   4  -4   2      393.04      440.67      6.12 o
   5  -4   2     1150.00     1230.73     16.05 o
   6  -4   2      333.71      324.82      4.12 o
   7  -4   2      104.32      107.57      1.52 o
   8  -4   2      379.97      325.84      4.49 o
   9  -4   2      359.04      307.46      8.57 o
  10  -4   2        0.41        0.12      0.59 o
  11  -4   2       48.53       48.83      2.00 o
  12  -4   2       41.15       56.10      4.48 o
 -11  -3   2       11.32       17.27      4.61 o
 -10  -3   2        0.89        0.82      0.69 o
  -9  -3   2      141.30      152.04     13.67 o
  -8  -3   2      121.85      124.37      2.12 o
  -7  -3   2        9.28        6.93      0.37 o
  -6  -3   2      315.87      314.98      4.08 o
  -5  -3   2        1.34       -0.36      0.24 o
  -4  -3   2     1519.19     1588.58     23.64 o
  -3  -3   2      225.99      227.70      5.40 o
  -2  -3   2      652.48      691.80     13.88 o
  -1  -3   2     1609.54     1695.64     34.94 o
   1  -3   2      588.51      648.55     19.05 o
   2  -3   2      208.89      215.70      3.18 o
   3  -3   2      146.51      143.91      2.22 o
   4  -3   2     2275.48     2368.56     29.71 o
   5  -3   2     1335.00     1423.50     15.84 o
   6  -3   2      320.14      329.36      3.92 o
   7  -3   2       16.68       16.91      0.67 o
   8  -3   2       60.62       54.04      2.09 o
   9  -3   2      200.04      190.79      4.01 o
  10  -3   2       24.20       33.54      1.55 o
  11  -3   2       17.03       21.82      1.44 o
  12  -3   2      140.21      141.59      8.21 o
 -11  -2   2       90.57       86.60      3.95 o
 -10  -2   2       84.70       76.50      6.40 o
  -9  -2   2      165.62      155.08      4.64 o
  -8  -2   2        0.66        0.95      0.49 o
  -7  -2   2      117.78      109.85      1.79 o
  -6  -2   2      822.49      837.66      9.74 o
  -5  -2   2     1235.92     1403.17     32.03 o
  -4  -2   2       12.13        4.35      0.27 o
  -3  -2   2        2.26        2.19      0.58 o
  -2  -2   2       46.83       56.10      1.79 o
   1  -2   2       84.11       78.68      2.53 o
   2  -2   2      159.75      148.13      2.26 o
   3  -2   2     1246.45     1283.21     14.25 o
   4  -2   2      940.41      838.32      8.42 o
   5  -2   2       10.49       18.76      0.98 o
   6  -2   2      192.11      180.80      2.79 o
   7  -2   2      171.84      190.60      2.94 o
   8  -2   2      480.23      474.83      8.21 o
   9  -2   2       78.16       83.62      2.91 o
  10  -2   2        0.05        0.85      0.64 o
  11  -2   2      106.11      124.41      6.46 o
  12  -2   2        0.01        2.01      1.00 o
 -11  -1   2       22.61       29.79      5.42 o
 -10  -1   2      173.41      169.78      4.42 o
  -9  -1   2      559.92      519.92     10.88 o
  -8  -1   2       23.09       18.57      1.17 o
  -7  -1   2        9.01        9.35      0.51 o
  -6  -1   2      315.19      309.28      3.95 o
  -5  -1   2      321.89      375.97      5.23 o
  -4  -1   2      326.52      366.66      4.94 o
  -3  -1   2     1095.65     1048.48     17.10 o
  -2  -1   2      795.17      704.68      8.47 o
  -1  -1   2     1621.32     1580.80     17.48 o
   0  -1   2      145.03      152.47      1.82 o
   1  -1   2     2014.56     1982.01     25.18 o
   2  -1   2      431.79      436.68      5.89 o
   3  -1   2       92.27       89.85      1.62 o
   4  -1   2       19.82       26.12      0.64 o
   5  -1   2      265.67      240.76      2.91 o
   6  -1   2      697.52      703.73      7.67 o
   7  -1   2       71.18       68.48      2.23 o
   8  -1   2      124.60      111.31      7.24 o
   9  -1   2        0.51        0.37      0.96 o
  10  -1   2        9.13       11.71      1.54 o
  11  -1   2       26.68       41.95      3.45 o
 -11   0   2      105.70      139.03      5.05 o
 -10   0   2        4.25        1.88      0.65 o
  -9   0   2       95.14       83.92      3.72 o
  -8   0   2        3.06        0.00      0.50 o
  -7   0   2       40.36       39.09      1.11 o
  -6   0   2      773.36      819.88     13.57 o
  -5   0   2      374.16      374.39      4.62 o
  -4   0   2     3189.41     3115.28     69.38 o
  -3   0   2      248.24      250.77      4.19 o
  -2   0   2      209.37      194.30      2.76 o
  -1   0   2     1977.21     1977.10     23.16 o
   0   0   2      638.03      666.59      8.04 o
   1   0   2     5555.77     5606.67     99.25 o
   2   0   2     2396.29     2265.34     28.77 o
   3   0   2       19.40       25.86      0.74 o
   4   0   2        0.20        0.35      0.50 o
   5   0   2      358.85      345.14      4.12 o
   6   0   2      665.19      671.31      9.07 o
   7   0   2      143.83      152.13      2.54 o
   8   0   2       29.82       29.36      1.08 o
   9   0   2       90.69       97.40      5.20 o
  10   0   2       72.76       74.00      2.79 o
  11   0   2      202.61      223.79     11.66 o
 -12   1   2       10.58        6.53      0.95 o
 -11   1   2        0.84        0.28      1.01 o
 -10   1   2       84.56       96.07      5.56 o
  -9   1   2       23.92       24.98      2.54 o
  -8   1   2        4.64       10.82      2.48 o
  -7   1   2       40.99       42.21      1.11 o
  -6   1   2      343.90      346.74      6.03 o
  -5   1   2      823.12      851.42     11.04 o
  -4   1   2       41.55       31.15      0.55 o
  -3   1   2     1758.43     1669.79     18.48 o
  -2   1   2     5183.34     4914.44     76.75 o
  -1   1   2     1746.60     1766.69     27.42 o
   0   1   2     1992.57     1967.39     41.04 o
   1   1   2      904.53      895.50     14.99 o
   2   1   2     1616.30     1603.08     19.11 o
   3   1   2       45.98       57.82      1.49 o
   4   1   2       15.68       15.36      0.37 o
   5   1   2       11.98       11.86      0.58 o
   6   1   2      266.35      255.24      5.06 o
   7   1   2      349.99      346.88      6.55 o
   8   1   2      463.09      444.83      6.91 o
   9   1   2       17.77       18.60      1.94 o
  10   1   2        2.58        8.11      1.82 o
  11   1   2      205.64      261.17     12.60 o
 -12   2   2        1.19        2.03      0.82 o
 -11   2   2        0.38        4.78      2.19 o
 -10   2   2        7.56        9.10      1.05 o
  -9   2   2        0.15        0.56      0.85 o
  -8   2   2     1436.70     1491.62     52.84 o
  -7   2   2      114.49      112.64      5.67 o
  -6   2   2      251.44      262.56      3.39 o
  -5   2   2      612.55      598.00     11.87 o
  -4   2   2       44.11       34.56      0.61 o
  -3   2   2     2796.50     2716.17     52.79 o
  -2   2   2     1655.11     1712.23     32.76 o
  -1   2   2       37.51       32.68      0.96 o
   0   2   2       11.15        9.89      0.81 o
   1   2   2     1437.67     1376.76     27.92 o
   2   2   2      311.45      346.42      4.37 o
   3   2   2       10.77       10.82      0.61 o
   4   2   2        0.21        1.03      0.44 o
   5   2   2       27.82       24.37      1.14 o
   6   2   2       15.44       15.07      1.30 o
   7   2   2     1551.66     1567.84     36.23 o
   8   2   2      452.12      466.41      6.65 o
   9   2   2       31.63       32.69      1.24 o
  10   2   2       35.72       47.28      3.45 o
 -12   3   2       23.93       26.20      1.75 o
 -11   3   2        2.51        6.31      0.81 o
 -10   3   2        2.99        2.15      0.81 o
  -9   3   2       50.43       45.38      2.76 o
  -8   3   2      105.24       88.67      1.91 o
  -7   3   2       79.49       73.70      1.85 o
  -6   3   2      123.22      114.78      2.07 o
  -5   3   2       59.39       69.82      1.33 o
  -4   3   2        0.10        0.35      0.38 o
  -3   3   2       37.73       34.05      1.04 o
  -2   3   2      716.14      747.06     18.07 o
  -1   3   2      881.09      878.41     11.73 o
   0   3   2        0.69        1.80      0.59 o
   1   3   2        5.18        2.60      0.50 o
   2   3   2     1128.70     1223.44     16.28 o
   3   3   2     2427.58     2558.80     28.73 o
   4   3   2      477.16      467.48      7.78 o
   5   3   2      298.73      285.58      4.61 o
   6   3   2       35.43       34.89      1.23 o
   7   3   2      458.67      442.06     13.38 o
   8   3   2      417.74      431.18     10.75 o
   9   3   2       35.12       33.97      7.52 o
  10   3   2       20.44       25.21      2.13 o
 -12   4   2       18.98       19.44      4.99 o
 -11   4   2       32.77       40.05      2.92 o
 -10   4   2        1.00        0.85      0.58 o
  -9   4   2      113.31      103.75      2.12 o
  -8   4   2     1018.86      980.42     13.27 o
  -7   4   2     1484.16     1464.80     32.46 o
  -6   4   2      899.71      858.09     16.24 o
  -5   4   2        1.85        1.07      0.53 o
  -4   4   2       10.02       12.84      1.08 o
  -3   4   2      153.28      156.04      2.65 o
  -2   4   2      890.45      928.69     16.11 o
  -1   4   2       29.54       36.09      1.84 o
   0   4   2      239.15      243.18      3.87 o
   1   4   2      615.82      599.39      9.24 o
   2   4   2        0.01        0.54      0.52 o
   3   4   2     1187.48     1270.88     24.15 o
   4   4   2        1.76        3.37      0.74 o
   5   4   2      104.27      102.89      3.02 o
   6   4   2      140.00      120.88      2.84 o
   7   4   2       14.31       14.30      1.51 o
   8   4   2       16.12       15.25      1.82 o
   9   4   2        5.30        3.92      1.10 o
 -11   5   2       11.97       17.50      2.48 o
 -10   5   2       43.68       49.33      2.04 o
  -9   5   2       18.22       14.64      1.01 o
  -8   5   2       53.51       52.40      1.85 o
  -7   5   2      556.14      547.60      7.70 o
  -6   5   2      789.42      782.47     12.71 o
  -5   5   2      110.84      108.72      2.98 o
  -4   5   2      381.39      354.86      4.63 o
  -3   5   2      387.68      376.78      7.00 o
  -2   5   2     1510.61     1555.15     31.94 o
  -1   5   2       10.68        8.33      1.21 o
   0   5   2      598.82      628.50     17.65 o
   1   5   2      324.18      322.64      9.92 o
   2   5   2       12.87       12.18      1.17 o
   3   5   2      665.19      678.41     11.48 o
   4   5   2       33.20       29.55      1.36 o
   5   5   2      502.24      483.75      9.15 o
   6   5   2        8.27        8.75      1.13 o
   7   5   2       21.42       21.23      1.42 o
   8   5   2       18.19       20.43      1.76 o
 -11   6   2        0.08       -0.31      1.72 o
 -10   6   2       38.20       41.83      2.63 o
  -9   6   2       23.61       22.46      0.91 o
  -8   6   2      454.25      440.32      5.90 o
  -7   6   2       79.84       72.07      1.37 o
  -6   6   2       65.02       61.70      2.07 o
  -5   6   2      240.20      239.27      5.11 o
  -4   6   2       26.79       28.08      1.35 o
  -3   6   2       22.82       25.93      0.72 o
  -2   6   2       26.11       27.40      1.02 o
  -1   6   2        2.29        2.16      0.43 o
   0   6   2      844.89      816.34     18.22 o
   1   6   2       44.22       37.62      2.49 o
   2   6   2      229.23      221.72      4.82 o
   3   6   2       66.37       61.11      1.93 o
   4   6   2      310.72      320.77      6.27 o
   5   6   2       31.02       27.54      2.13 o
   6   6   2       17.76       22.23      1.41 o
   7   6   2       25.75       24.20      1.60 o
   8   6   2       10.59       14.26      1.24 o
 -10   7   2        8.22       10.08      1.26 o
  -9   7   2       18.32       15.69      0.85 o
  -8   7   2       68.34       69.50      3.47 o
  -7   7   2       69.23       58.06      3.22 o
  -6   7   2      169.19      154.71      3.69 o
  -5   7   2       26.92       22.85      0.77 o
  -4   7   2      144.72      145.38      3.71 o
  -3   7   2       57.73       64.32      3.56 o
  -2   7   2       87.28       81.60      3.06 o
  -1   7   2        0.53        2.62      1.07 o
   0   7   2       19.46       19.13      1.14 o
   1   7   2       90.99       93.63      2.92 o
   2   7   2       22.95       26.64      0.84 o
   3   7   2       20.87       17.95      1.84 o
   4   7   2       10.51        8.20      1.62 o
   5   7   2       77.53       75.29      6.75 o
   6   7   2      104.95      114.17      3.68 o
   7   7   2        6.40        2.93      2.35 o
 -10   8   2      127.47      132.94      3.75 o
  -9   8   2        1.72        1.41      1.29 o
  -8   8   2       14.78       10.05      0.67 o
  -7   8   2      135.92      133.69      4.00 o
  -6   8   2       27.63       32.16      3.01 o
  -5   8   2      836.01      852.74     20.96 o
  -4   8   2      157.65      151.00      3.70 o
  -3   8   2       22.96       20.88      2.60 o
  -2   8   2        0.00        0.22      0.75 o
  -1   8   2       39.17       42.59      1.37 o
   0   8   2      234.49      238.95      5.18 o
   1   8   2      203.59      196.85      6.00 o
   2   8   2      119.26      127.80      3.41 o
   3   8   2       38.32       34.51      3.87 o
   4   8   2       55.56       68.13      5.06 o
   5   8   2        1.53        0.63      0.54 o
  -9   9   2       30.64       28.47      2.01 o
  -8   9   2        0.47        1.67      0.82 o
  -7   9   2       76.66       80.83      2.27 o
  -6   9   2       81.14       86.92      2.60 o
  -5   9   2       31.56       33.73      1.76 o
  -4   9   2        0.21       -0.75      1.76 o
  -3   9   2       55.69       57.11      5.86 o
  -2   9   2        1.08        0.98      1.66 o
  -1   9   2       52.00       53.60      3.64 o
   0   9   2        7.94       11.24      1.28 o
   1   9   2       56.49       49.39      2.98 o
   2   9   2        0.02       -0.34      0.67 o
   3   9   2       21.82       22.28      1.29 o
   4   9   2        3.92        6.42      0.88 o
  -7  10   2       10.81       11.12      4.61 o
  -6  10   2       20.71       23.89      1.50 o
  -5  10   2      136.74      139.71      5.39 o
  -4  10   2       22.88       20.59      1.50 o
  -2  10   2       80.07       89.63      7.05 o
  -1  10   2       61.37       60.07      2.74 o
   0  10   2        2.15        3.91      1.01 o
   1  10   2      187.38      174.68      5.36 o
   2  10   2       73.07       71.28      2.31 o
  -4  11   2      310.43      322.38     10.82 o
  -3  11   2        0.76        1.11      0.81 o
  -2  11   2       11.43        5.12      3.61 o
  -1 -12   3        0.03       -0.22      1.60 o
   0 -12   3        0.57        0.52      0.82 o
   1 -12   3       32.43       25.60      2.22 o
   2 -12   3       19.53       18.45      1.46 o
   3 -12   3       45.92       48.90      1.87 o
   4 -12   3        0.81        2.03      0.86 o
   5 -12   3       22.06       24.30      1.76 o
   6 -12   3      223.61      234.69     19.56 o
  -3 -11   3      170.35      176.00      6.56 o
  -2 -11   3        8.85       13.86      1.38 o
  -1 -11   3        0.26        1.27      0.97 o
   0 -11   3        6.17        5.66      0.75 o
   1 -11   3       14.83       19.57      0.83 o
   2 -11   3      233.06      237.39      5.41 o
   3 -11   3      111.10      123.61      6.26 o
   4 -11   3        0.13       -2.07      1.38 o
   5 -11   3        0.70        5.23      1.76 o
   6 -11   3       58.17       56.78      2.53 o
   7 -11   3      136.46      144.92     12.09 o
   8 -11   3        0.75        3.17      1.05 o
  -5 -10   3        1.83        2.72      2.09 o
  -4 -10   3        1.31        1.16      0.86 o
  -3 -10   3        8.81        8.06      1.41 o
  -2 -10   3        0.37        1.21      0.95 o
  -1 -10   3       43.03       42.31      1.59 o
   0 -10   3       34.16       27.65      2.79 o
   1 -10   3        1.58        4.22      1.02 o
   2 -10   3      202.57      209.88      5.13 o
   3 -10   3       32.01       30.91      1.62 o
   4 -10   3      215.56      226.06     11.14 o
   5 -10   3       10.91        9.41      1.14 o
   6 -10   3       15.18       13.00      2.63 o
   7 -10   3       25.01       24.14      2.94 o
   8 -10   3        7.96       12.16      0.89 o
   9 -10   3        0.77        1.01      1.27 o
  -6  -9   3       17.74       20.72      3.27 o
  -5  -9   3        4.98        7.78      0.66 o
  -4  -9   3       51.66       43.47      2.60 o
  -3  -9   3       75.57       82.20      4.44 o
  -2  -9   3       11.88       17.60      1.52 o
  -1  -9   3        9.88       10.28      0.60 o
   0  -9   3      436.05      458.40     13.87 o
   1  -9   3       10.02        8.98      0.93 o
   2  -9   3       80.17       89.63      2.59 o
   3  -9   3       12.07       13.12      1.43 o
   4  -9   3       14.72       15.59      1.65 o
   5  -9   3       68.05       62.59      1.49 o
   6  -9   3        0.01        0.93      0.45 o
   7  -9   3      133.83      146.34      3.77 o
   8  -9   3        2.16        0.94      1.07 o
   9  -9   3        4.53        4.57      0.60 o
  10  -9   3        0.00       -0.75      1.11 o
  -7  -8   3       74.28       85.37      8.65 o
  -6  -8   3        0.39        1.44      1.38 o
  -5  -8   3        2.88        2.90      1.10 o
  -4  -8   3       50.12       45.58      1.97 o
  -3  -8   3       22.51       21.59      1.66 o
  -2  -8   3        0.63        4.43      0.57 o
  -1  -8   3      331.18      319.05      8.83 o
   0  -8   3       20.04       19.00      1.09 o
   1  -8   3       76.50       75.24      2.63 o
   2  -8   3      190.14      189.05      5.59 o
   3  -8   3      405.34      407.19     10.91 o
   4  -8   3      195.80      189.94      4.86 o
   5  -8   3       17.05       14.24      0.72 o
   6  -8   3        8.42        8.19      1.17 o
   7  -8   3       37.24       34.83      1.00 o
   8  -8   3      238.43      245.77      4.30 o
   9  -8   3      143.74      149.57      8.34 o
  10  -8   3        0.53        1.34      0.72 o
  11  -8   3       39.48       44.28      2.27 o
  -8  -7   3       15.64       14.08      1.09 o
  -7  -7   3        3.64        7.97      0.97 o
  -6  -7   3       47.74       56.27      4.93 o
  -5  -7   3        7.06        5.33      1.10 o
  -4  -7   3        0.98        0.19      0.59 o
  -3  -7   3       11.84        7.64      0.68 o
  -2  -7   3      100.99      102.40      2.71 o
  -1  -7   3        0.58        1.77      0.33 o
   0  -7   3       10.59       11.93      1.09 o
   1  -7   3       50.24       49.09      2.16 o
   2  -7   3       52.43       49.93      1.70 o
   3  -7   3      261.52      259.13      6.03 o
   4  -7   3      632.60      637.43     10.90 o
   5  -7   3      156.19      175.23      3.07 o
   6  -7   3       17.28       18.02      0.81 o
   7  -7   3       12.69       12.78      0.67 o
   8  -7   3      288.50      271.81      4.86 o
   9  -7   3      420.54      384.28      8.13 o
  10  -7   3        0.60        1.76      0.42 o
  11  -7   3        0.16        0.88      1.19 o
  -8  -6   3       15.00       17.66      1.28 o
  -7  -6   3       24.36       26.59      1.27 o
  -6  -6   3      339.12      343.79      6.37 o
  -5  -6   3       74.10       74.52      2.50 o
  -4  -6   3      142.72      147.67      4.90 o
  -3  -6   3      240.14      258.66      5.67 o
  -2  -6   3      137.02      140.48      3.77 o
  -1  -6   3     1848.44     1935.27     37.26 o
   0  -6   3     5635.14     5973.08    185.82 o
   1  -6   3      755.64      798.11     15.84 o
   2  -6   3      109.67      126.66      3.07 o
   3  -6   3      119.41      111.35      2.73 o
   4  -6   3      154.91      176.53      3.88 o
   5  -6   3     1386.87     1484.04     17.96 o
   6  -6   3        2.52        6.48      0.43 o
   7  -6   3      588.68      614.27      7.60 o
   8  -6   3        8.04        6.44      0.50 o
   9  -6   3       88.96       73.44      1.57 o
  10  -6   3       94.02       99.03      6.24 o
  11  -6   3        7.42       11.60      3.76 o
  -9  -5   3       12.15        9.71      0.75 o
  -8  -5   3        0.45       -0.40      0.70 o
  -7  -5   3       50.84       50.85      1.22 o
  -6  -5   3      343.17      343.07      5.00 o
  -5  -5   3       42.43       43.07      1.17 o
  -4  -5   3      279.17      286.92      3.79 o
  -3  -5   3      180.75      176.53      6.22 o
  -2  -5   3      591.22      591.09      7.30 o
  -1  -5   3      515.06      567.04     10.70 o
   0  -5   3      167.73      208.40      3.86 o
   1  -5   3      267.06      264.54      4.93 o
   2  -5   3       10.77       11.49      0.49 o
   3  -5   3      576.68      585.85     11.60 o
   4  -5   3        1.95        2.77      0.52 o
   5  -5   3        5.72        8.26      0.29 o
   6  -5   3      495.80      516.53      7.04 o
   7  -5   3       37.88       30.17      0.62 o
   8  -5   3       28.24       23.63      1.58 o
   9  -5   3        0.07        0.73      0.53 o
  10  -5   3        3.95        4.69      0.68 o
  11  -5   3       59.37       51.19      1.96 o
 -10  -4   3        2.34        0.73      2.13 o
  -9  -4   3       64.53       64.55      2.28 o
  -8  -4   3       32.56       28.92      1.73 o
  -7  -4   3       42.13       41.63      1.53 o
  -6  -4   3      256.06      243.26      4.10 o
  -5  -4   3       56.27       62.01      0.96 o
  -4  -4   3       95.80       99.34      1.88 o
  -3  -4   3        2.61        0.49      0.25 o
  -2  -4   3       57.33       53.90      1.48 o
  -1  -4   3     1732.02     1762.31     21.90 o
   0  -4   3      916.70      905.44     19.10 o
   1  -4   3     1112.34     1153.63     17.28 o
   2  -4   3      261.04      269.11      6.90 o
   3  -4   3      533.28      532.06      9.80 o
   4  -4   3      203.58      203.26      3.76 o
   5  -4   3      462.80      451.15      6.13 o
   6  -4   3        2.44        2.06      0.46 o
   7  -4   3      253.23      237.57      2.97 o
   8  -4   3      172.02      161.95      2.30 o
   9  -4   3       83.43       85.28      2.53 o
  10  -4   3      202.46      201.14      4.85 o
  11  -4   3       48.30       47.94      6.02 o
 -11  -3   3       64.06       66.47      3.20 o
 -10  -3   3       26.88       26.09      1.88 o
  -9  -3   3       19.04       18.59      0.85 o
  -8  -3   3        8.60        7.89      0.66 o
  -7  -3   3        0.03        0.16      0.25 o
  -6  -3   3      190.30      182.61      2.55 o
  -5  -3   3      237.57      227.36      6.21 o
  -4  -3   3        0.03        0.20      0.38 o
  -3  -3   3      283.91      315.99      4.56 o
  -2  -3   3     1239.48     1234.92     22.93 o
  -1  -3   3      446.14      443.25     10.88 o
   0  -3   3     3919.39     4232.90     65.32 o
   1  -3   3      489.73      491.38      8.21 o
   2  -3   3      723.35      782.65      9.45 o
   3  -3   3      236.87      217.14      3.12 o
   4  -3   3      131.25      140.13      1.74 o
   5  -3   3       40.02       33.05      1.03 o
   6  -3   3      287.65      294.38      4.04 o
   7  -3   3      839.40      870.73     12.45 o
   8  -3   3       71.80       64.74      1.21 o
   9  -3   3       19.91       14.47      1.02 o
  10  -3   3        0.98        0.21      0.88 o
  11  -3   3      139.95      173.07      8.84 o
  12  -3   3       37.72       27.53      2.51 o
 -11  -2   3       35.78       45.61      3.67 o
 -10  -2   3      264.29      276.00     13.54 o
  -9  -2   3        3.36        0.85      0.91 o
  -8  -2   3      138.62      138.50      4.40 o
  -7  -2   3       91.00       82.78      2.27 o
  -6  -2   3      112.22      105.00      1.56 o
  -5  -2   3      762.38      753.42     15.68 o
  -4  -2   3      315.95      318.50      4.49 o
  -3  -2   3      353.89      354.62      5.79 o
  -2  -2   3      244.55      227.83      2.91 o
  -1  -2   3      148.90      161.00      4.89 o
   0  -2   3      944.21      971.51     10.97 o
   1  -2   3     1125.14     1124.35     12.60 o
   2  -2   3     1420.56     1439.45     21.11 o
   3  -2   3      402.98      413.78      6.05 o
   4  -2   3     2107.80     2036.89     22.72 o
   5  -2   3      208.43      211.29      2.80 o
   6  -2   3      110.82      102.99      1.49 o
   7  -2   3       10.24       11.24      0.36 o
   8  -2   3        0.77        1.48      0.32 o
   9  -2   3       61.05       66.05      5.24 o
  10  -2   3      114.35      122.42      4.33 o
  11  -2   3        0.38       -1.88      1.25 o
 -11  -1   3        6.07        8.43      0.99 o
 -10  -1   3      183.63      192.60      5.78 o
  -9  -1   3        2.12        3.45      1.19 o
  -8  -1   3      214.77      220.92      5.94 o
  -7  -1   3      394.92      404.24      9.58 o
  -6  -1   3       11.84       19.38      0.82 o
  -5  -1   3      112.86      121.79      1.59 o
  -4  -1   3       41.49       33.74      1.49 o
  -3  -1   3     1213.45     1229.94     21.05 o
  -2  -1   3      444.82      415.88      5.38 o
  -1  -1   3      394.95      416.84      4.83 o
   0  -1   3     4074.65     4125.70     45.02 o
   1  -1   3     1571.18     1465.22     50.64 o
   2  -1   3     2696.88     2591.71     37.76 o
   3  -1   3     2307.33     2273.90     33.14 o
   4  -1   3      510.76      524.42      6.05 o
   5  -1   3      495.49      522.88      8.87 o
   6  -1   3      293.11      283.93      3.47 o
   7  -1   3      473.38      473.17      6.50 o
   8  -1   3     1095.06     1075.49     17.35 o
   9  -1   3       47.33       49.93      2.11 o
  10  -1   3        8.21        4.42      0.84 o
  11  -1   3       25.92       27.53      2.76 o
 -11   0   3       47.50       41.83      5.13 o
 -10   0   3       19.07       30.49      2.78 o
  -9   0   3        2.12        1.42      1.60 o
  -8   0   3       23.38       27.31      1.39 o
  -7   0   3        0.09        1.62      0.71 o
  -6   0   3       61.08       64.44      1.11 o
  -5   0   3      335.00      345.83      4.34 o
  -4   0   3       53.66       50.16      0.78 o
  -3   0   3        5.96       13.75      0.63 o
  -2   0   3      703.79      678.35     11.68 o
  -1   0   3        3.93        7.19      0.42 o
   0   0   3     2473.37     2471.02     35.97 o
   1   0   3      334.17      314.17      5.18 o
   2   0   3      273.52      277.72      3.54 o
   3   0   3     2939.27     2914.26     46.07 o
   4   0   3      497.99      513.67      5.69 o
   5   0   3      395.73      374.62      4.28 o
   6   0   3      435.49      416.40      5.04 o
   7   0   3      295.02      280.33      4.28 o
   8   0   3      297.78      315.63      7.19 o
   9   0   3        2.61        3.00      0.56 o
  10   0   3        2.08        0.13      0.94 o
  11   0   3        3.14        1.38      1.07 o
 -12   1   3        1.94       -0.50      2.01 o
 -11   1   3        1.94        2.25      1.08 o
 -10   1   3        4.08        3.50      1.36 o
  -9   1   3        6.73       10.45      1.20 o
  -8   1   3       22.32       26.49      3.53 o
  -7   1   3        9.23        6.58      0.61 o
  -6   1   3      294.56      280.75      3.63 o
  -5   1   3      367.55      395.89      5.01 o
  -4   1   3       52.27       57.74      1.26 o
  -3   1   3       81.67       88.19      1.60 o
  -2   1   3     2614.56     2466.98     29.79 o
  -1   1   3      713.23      671.30      9.54 o
   0   1   3       94.37      103.99      3.07 o
   1   1   3     2003.79     1631.29     44.60 o
   2   1   3      471.19      461.67      5.76 o
   3   1   3      229.91      210.80      4.86 o
   4   1   3      307.21      297.98      4.53 o
   5   1   3       90.60       94.13      1.46 o
   6   1   3      111.60      114.11      1.81 o
   7   1   3      183.63      177.62      3.94 o
   8   1   3       39.46       39.37      2.35 o
   9   1   3      219.81      216.56      5.67 o
  10   1   3       28.84       29.91      2.07 o
 -12   2   3        1.62        2.18      2.01 o
 -11   2   3      102.03      101.52      3.38 o
 -10   2   3        5.62        8.54      2.48 o
  -9   2   3      171.86      146.45     11.19 o
  -8   2   3        2.85        1.63      0.67 o
  -7   2   3      193.08      189.88      2.58 o
  -6   2   3      502.12      447.29      5.71 o
  -5   2   3       44.48       46.51      1.37 o
  -4   2   3      298.54      294.72      3.66 o
  -3   2   3      643.87      653.53     16.68 o
  -2   2   3      124.35      109.73      2.66 o
  -1   2   3      231.76      247.26      7.79 o
   0   2   3      385.35      405.23      6.29 o
   1   2   3      185.70      169.03      4.24 o
   2   2   3     1259.03     1286.66     21.17 o
   3   2   3      263.54      237.94      4.07 o
   4   2   3      305.07      335.65      5.03 o
   5   2   3       53.21       53.76      1.80 o
   6   2   3       33.94       34.26      0.75 o
   7   2   3      916.69      963.75     16.10 o
   8   2   3       16.40       15.84      0.77 o
   9   2   3        2.65        1.55      1.31 o
  10   2   3        0.03        0.63      0.40 o
 -12   3   3       26.43       32.48      5.64 o
 -11   3   3       10.90        5.42      1.65 o
 -10   3   3      234.12      241.27      6.93 o
  -9   3   3      185.79      188.01     15.27 o
  -8   3   3       70.32       62.75      1.86 o
  -7   3   3      205.31      192.16      2.79 o
  -6   3   3        1.15        3.97      0.56 o
  -5   3   3       13.84       17.72      0.39 o
  -4   3   3      148.97      161.75      2.58 o
  -3   3   3       68.90       70.58      1.55 o
  -2   3   3      886.15      889.39     14.88 o
  -1   3   3       14.93       13.68      0.91 o
   0   3   3      286.47      269.60      3.83 o
   1   3   3       32.96       32.36      1.55 o
   2   3   3     1304.75     1363.50     36.59 o
   3   3   3        1.30        1.30      0.50 o
   4   3   3       72.42       74.01      1.80 o
   5   3   3       55.41       59.41      1.15 o
   6   3   3      126.20      121.44      2.73 o
   7   3   3        5.63        5.40      1.51 o
   8   3   3        0.01       -1.18      0.79 o
   9   3   3       19.25       14.07      1.19 o
 -11   4   3       18.89       13.52      1.04 o
 -10   4   3       63.16       64.57      2.76 o
  -9   4   3       16.97       18.42      0.74 o
  -8   4   3      357.47      372.88      7.03 o
  -7   4   3     1555.72     1509.51     20.02 o
  -6   4   3      308.08      293.01      5.26 o
  -5   4   3      298.86      299.53      9.34 o
  -4   4   3       11.23       12.10      0.81 o
  -3   4   3      222.56      197.03      3.00 o
  -2   4   3      954.88     1025.86     13.97 o
  -1   4   3      131.80      129.88      2.56 o
   0   4   3      378.30      391.09      6.35 o
   1   4   3        1.35        1.44      0.57 o
   2   4   3       23.97       20.97      0.74 o
   3   4   3        1.74        0.89      0.30 o
   4   4   3       18.26       15.19      0.82 o
   5   4   3       17.24       18.42      1.17 o
   6   4   3      190.72      175.42      7.81 o
   7   4   3        7.85        8.89      1.12 o
   8   4   3       92.61       98.87      6.18 o
   9   4   3        0.08        0.52      0.69 o
 -11   5   3      153.16      174.83      8.94 o
 -10   5   3        6.31        2.00      0.68 o
  -9   5   3        0.53        2.52      1.27 o
  -8   5   3        0.05       -0.01      0.35 o
  -7   5   3      812.09      812.51     11.22 o
  -6   5   3       46.01       36.24      1.44 o
  -5   5   3      193.38      176.90      3.70 o
  -4   5   3      266.38      242.02      5.27 o
  -3   5   3      226.31      246.26      5.07 o
  -2   5   3     1211.65     1215.82     15.24 o
  -1   5   3      109.20      102.48      4.93 o
   0   5   3        6.74        6.20      1.47 o
   1   5   3      858.49      864.86     20.32 o
   2   5   3       73.70       70.43      3.29 o
   3   5   3       36.11       32.46      1.37 o
   4   5   3        0.65        0.06      0.34 o
   5   5   3      202.23      195.61      7.23 o
   6   5   3        7.04        4.97      0.64 o
   7   5   3        3.26        3.32      1.07 o
   8   5   3        0.43        1.07      1.07 o
 -11   6   3       96.45      106.05      6.87 o
 -10   6   3        0.38        0.00      1.38 o
  -9   6   3       13.51       12.62      1.44 o
  -8   6   3        4.29        7.98      0.79 o
  -7   6   3      116.44      114.63      5.57 o
  -6   6   3      451.86      452.14      8.20 o
  -5   6   3       18.07       19.98      0.99 o
  -4   6   3      160.77      157.28      2.75 o
  -3   6   3      179.46      172.45      3.17 o
  -2   6   3      206.13      193.29      4.97 o
  -1   6   3      216.34      206.86      6.21 o
   0   6   3        4.48        7.49      2.19 o
   1   6   3       57.83       57.45      4.13 o
   2   6   3      131.86      128.45      3.09 o
   3   6   3        3.33        4.11      0.49 o
   4   6   3       14.37       11.80      1.14 o
   5   6   3       39.17       37.66      2.11 o
   6   6   3       31.77       34.25      1.48 o
   7   6   3        1.77        2.22      1.16 o
 -10   7   3        0.06        3.70      1.76 o
  -9   7   3        6.44        7.52      1.09 o
  -8   7   3        0.92        1.33      0.56 o
  -7   7   3      158.65      169.89      5.58 o
  -6   7   3        0.38        1.25      1.39 o
  -5   7   3       20.07       20.02      1.16 o
  -4   7   3      138.97      141.30      6.37 o
  -3   7   3       30.43       36.83      1.29 o
  -2   7   3      268.47      263.11      5.63 o
  -1   7   3        5.09        4.81      1.43 o
   0   7   3        0.73        1.64      0.73 o
   1   7   3      208.48      206.35     10.02 o
   2   7   3        1.79        3.06      0.52 o
   3   7   3        7.77        8.32      2.57 o
   4   7   3      107.58      100.14      5.63 o
   5   7   3      111.38      105.00      3.52 o
   6   7   3       38.55       37.29      2.17 o
  -9   8   3       28.76       24.74      1.47 o
  -8   8   3        5.30        4.21      0.87 o
  -7   8   3       25.31       23.96      2.13 o
  -6   8   3        3.10        2.91      1.06 o
  -5   8   3       16.70       15.87      1.85 o
  -4   8   3      125.85      122.66      6.57 o
  -2   8   3       34.92       37.24      2.76 o
  -1   8   3       30.25       30.13      1.68 o
   0   8   3      325.70      340.33      6.41 o
   1   8   3      118.55      138.81     11.22 o
   2   8   3        3.17        2.99      0.65 o
   3   8   3        0.22        0.53      1.22 o
   4   8   3        2.07        4.91      1.05 o
   5   8   3        4.07        3.52      1.14 o
  -8   9   3        0.92        2.95      0.92 o
  -7   9   3      126.36      125.45      3.98 o
  -6   9   3       28.60       30.81      1.42 o
  -5   9   3        4.47        4.99      0.72 o
  -4   9   3       42.09       43.44      1.49 o
  -3   9   3      166.73      148.12      4.66 o
  -2   9   3       69.77       76.59     10.57 o
  -1   9   3       62.35       76.68      3.04 o
   0   9   3      214.20      221.77      4.66 o
   1   9   3       66.69       70.03      2.43 o
   2   9   3       32.56       33.12      1.90 o
   3   9   3       23.71       22.84      1.50 o
  -6  10   3       29.87       32.92      3.49 o
  -5  10   3        5.97        4.11      1.19 o
  -4  10   3       91.08       88.01      3.67 o
  -3  10   3       33.43       25.79      6.55 o
  -2  10   3        4.62        9.00      2.10 o
  -1  10   3        6.98        8.26      1.22 o
   0  10   3       75.36       73.23      3.36 o
   1  10   3      181.58      163.85      8.21 o
  -1 -12   4        1.83       12.68      6.93 o
   0 -12   4        9.98        6.82      2.45 o
   1 -12   4       31.38       23.04      2.48 o
   2 -12   4       29.14       30.36      1.89 o
   3 -12   4       30.80       36.25      3.55 o
   4 -12   4       21.71       19.95      1.66 o
   5 -12   4        0.04       -1.60      1.07 o
   6 -12   4      168.04      163.99      6.29 o
   7 -12   4       34.25       31.99      2.00 o
  -4 -11   4       17.98       11.10      1.82 o
  -3 -11   4        9.16        6.83      0.85 o
  -2 -11   4       52.81       48.59      1.59 o
  -1 -11   4      103.13      107.14      4.49 o
   0 -11   4       57.50       59.14      3.28 o
   1 -11   4      105.47       99.72      7.75 o
   2 -11   4       74.76       76.09      5.08 o
   3 -11   4        0.19        0.47      1.10 o
   4 -11   4       90.66       98.89      3.52 o
   5 -11   4        6.53        9.07      3.29 o
   6 -11   4        5.56        7.04      1.10 o
   7 -11   4        0.10        0.06      0.83 o
   8 -11   4        0.09        0.92      0.75 o
  -5 -10   4        5.14        6.06      0.86 o
  -4 -10   4       54.49       66.98      2.07 o
  -3 -10   4       35.95       35.03      1.59 o
  -2 -10   4       74.81       73.51      2.79 o
  -1 -10   4       84.03       87.09      2.40 o
   0 -10   4       39.03       47.03      2.22 o
   1 -10   4       61.47       65.21      3.77 o
   2 -10   4       20.76       20.03      1.09 o
   3 -10   4        4.71        3.17      0.51 o
   4 -10   4       49.38       48.46      2.00 o
   5 -10   4        4.16        3.74      1.49 o
   6 -10   4       43.73       45.30      2.05 o
   7 -10   4        3.86        2.65      0.62 o
   8 -10   4       46.76       52.21      3.61 o
   9 -10   4        0.03       -1.13      0.75 o
  -6  -9   4       52.94       56.66      2.06 o
  -5  -9   4       37.88       36.76      2.23 o
  -4  -9   4        1.50        1.75      0.83 o
  -3  -9   4       76.18       77.31      2.34 o
  -2  -9   4        0.57        1.77      0.78 o
  -1  -9   4      256.44      278.18      7.96 o
   0  -9   4        5.22        5.58      1.34 o
   1  -9   4       24.17       25.70      1.29 o
   2  -9   4      333.18      307.18      9.17 o
   3  -9   4      257.69      259.90      3.92 o
   4  -9   4      224.66      219.18      6.77 o
   5  -9   4      178.19      169.55      3.08 o
   6  -9   4       74.66       69.65      2.48 o
   7  -9   4       18.11       19.00      0.93 o
   8  -9   4        4.75        3.59      1.87 o
   9  -9   4       46.92       45.62      6.65 o
  10  -9   4        8.78        8.29      1.05 o
  -7  -8   4        1.28       -1.46      0.97 o
  -6  -8   4       37.43       41.65      1.34 o
  -5  -8   4        2.06        3.93      1.19 o
  -4  -8   4        0.17        0.81      0.96 o
  -3  -8   4        0.02        0.17      0.48 o
  -2  -8   4      248.70      248.70      5.38 o
  -1  -8   4      253.59      244.36      5.89 o
   0  -8   4        9.99        9.48      0.60 o
   1  -8   4       10.11        8.97      0.93 o
   2  -8   4        3.34        6.70      0.71 o
   3  -8   4       25.94       22.53      0.84 o
   4  -8   4       79.01       72.33      2.46 o
   5  -8   4       55.78       53.68      3.46 o
   6  -8   4      121.87      111.51      3.87 o
   7  -8   4      314.07      295.26      6.11 o
   8  -8   4      317.45      316.20      6.91 o
   9  -8   4       10.01       15.81      2.88 o
  10  -8   4        6.69        7.47      0.89 o
  11  -8   4       44.52       33.67      3.26 o
  -8  -7   4        1.85       -0.41      1.69 o
  -7  -7   4        0.81        1.91      1.68 o
  -6  -7   4       13.43       10.75      0.85 o
  -5  -7   4       19.47       19.84      1.45 o
  -4  -7   4      171.48      156.69      4.15 o
  -3  -7   4       94.96       98.63      3.07 o
  -2  -7   4      131.07      130.41      3.38 o
  -1  -7   4        0.48        0.44      0.51 o
   0  -7   4      132.30      132.56      3.22 o
   1  -7   4      991.14     1041.76     12.84 o
   2  -7   4      111.07       90.15      1.51 o
   3  -7   4        1.84        3.65      0.45 o
   4  -7   4      152.08      155.56      5.42 o
   5  -7   4      401.17      411.00      7.72 o
   6  -7   4      133.63      126.07      2.07 o
   7  -7   4      111.63      104.15      1.83 o
   8  -7   4       13.13       16.07      1.06 o
   9  -7   4       40.78       26.45      6.43 o
  10  -7   4        2.37       -0.01      0.58 o
  11  -7   4        0.79        1.38      1.25 o
  -9  -6   4       10.99        9.68      2.29 o
  -8  -6   4       81.51       80.98      9.53 o
  -7  -6   4       30.59       32.69      1.33 o
  -6  -6   4       55.85       58.52      1.39 o
  -5  -6   4        3.08        1.72      0.85 o
  -4  -6   4        0.34       -0.18      0.19 o
  -3  -6   4       91.48      109.23      2.27 o
  -2  -6   4      174.48      189.45      2.56 o
  -1  -6   4      969.44     1049.37     22.31 o
   0  -6   4      376.63      412.00      5.15 o
   1  -6   4       71.42       70.80      1.68 o
   2  -6   4      403.74      425.34      5.42 o
   3  -6   4      317.31      332.89      6.57 o
   4  -6   4      414.41      479.43      6.66 o
   5  -6   4      349.23      326.45      4.62 o
   6  -6   4      338.22      309.14      4.32 o
   7  -6   4      889.37      855.45     10.13 o
   8  -6   4        0.01        0.16      0.25 o
   9  -6   4      257.01      253.88      6.95 o
  10  -6   4       77.84       80.97      5.83 o
  11  -6   4        0.91        1.44      1.13 o
 -10  -5   4        8.71        8.66      0.93 o
  -9  -5   4        0.04       -0.63      1.02 o
  -8  -5   4      211.16      209.68      8.43 o
  -7  -5   4        2.08        2.70      1.00 o
  -6  -5   4       13.68       14.67      1.15 o
  -5  -5   4       13.89       18.39      0.72 o
  -4  -5   4      190.47      208.09      3.70 o
  -3  -5   4        0.95        3.07      0.77 o
  -2  -5   4      840.55      876.42     10.95 o
  -1  -5   4     5038.22     5403.91    162.77 o
   0  -5   4      167.17      231.21      3.54 o
   1  -5   4      216.84      209.72      6.43 o
   2  -5   4     1673.12     1616.09     23.37 o
   3  -5   4      871.74      899.48     13.90 o
   4  -5   4       47.13       60.92      1.87 o
   5  -5   4      417.80      410.69      5.22 o
   6  -5   4      494.20      486.95      8.58 o
   7  -5   4       42.92       37.04      2.00 o
   8  -5   4        0.07        0.36      0.60 o
   9  -5   4        4.36        3.46      0.56 o
  10  -5   4        6.01        6.98      1.54 o
  11  -5   4        1.22       -0.56      1.25 o
 -10  -4   4      256.99      264.87      9.53 o
  -9  -4   4      171.55      165.25      3.93 o
  -8  -4   4      105.96       99.46      1.92 o
  -7  -4   4       15.06       15.53      0.54 o
  -6  -4   4        8.19        5.45      0.79 o
  -5  -4   4      261.10      305.34      7.55 o
  -4  -4   4       15.02       23.25      0.68 o
  -3  -4   4      165.94      162.97      3.38 o
  -2  -4   4      134.17      135.08      3.76 o
  -1  -4   4        1.67        0.10      0.47 o
   0  -4   4      930.48     1036.03     14.67 o
   1  -4   4      451.85      507.13      6.83 o
   2  -4   4      537.64      590.48     12.68 o
   3  -4   4      974.81     1064.99     29.97 o
   4  -4   4      370.85      356.05      5.68 o
   5  -4   4      119.59      125.14      2.36 o
   6  -4   4      953.67      959.85     11.72 o
   7  -4   4      141.59      145.89      4.01 o
   8  -4   4     1166.22     1184.95     15.80 o
   9  -4   4       26.49       23.25      0.88 o
  10  -4   4        6.75        5.75      0.81 o
  11  -4   4      157.52      193.79     13.51 o
 -11  -3   4       26.03       14.86      2.13 o
 -10  -3   4       77.00       79.79     10.97 o
  -9  -3   4       78.89       67.54      5.41 o
  -8  -3   4       23.14       26.40      0.69 o
  -7  -3   4        0.06        0.35      0.76 o
  -6  -3   4       24.46       23.55      0.62 o
  -5  -3   4      209.21      215.12      3.96 o
  -4  -3   4       69.88       72.27      1.54 o
  -3  -3   4        2.57        1.82      0.83 o
  -2  -3   4       64.38       70.84      1.54 o
  -1  -3   4     1026.02     1056.33     19.43 o
   0  -3   4      439.88      492.53      7.22 o
   1  -3   4       86.58       82.96      1.35 o
   2  -3   4      675.79      679.60     11.56 o
   3  -3   4      286.77      328.15      3.66 o
   4  -3   4      251.48      256.29      4.42 o
   5  -3   4       32.84       32.46      0.74 o
   6  -3   4     1136.03     1169.40     14.18 o
   7  -3   4      340.62      335.59      4.69 o
   8  -3   4        0.27        1.47      0.38 o
   9  -3   4       75.39       66.06      1.34 o
  10  -3   4       32.61       29.40      2.84 o
  11  -3   4      149.26      185.92      9.15 o
 -11  -2   4        1.04        3.62      1.14 o
 -10  -2   4      113.32      122.43      8.15 o
  -9  -2   4       27.18       31.84      2.01 o
  -8  -2   4        7.94        7.36      0.41 o
  -7  -2   4       42.83       37.69      1.71 o
  -6  -2   4      173.37      187.05      2.84 o
  -5  -2   4      546.66      539.73      7.27 o
  -4  -2   4     1045.11     1034.93     16.07 o
  -3  -2   4     1310.87     1316.91     14.77 o
  -2  -2   4       28.87       21.67      1.01 o
  -1  -2   4      291.83      284.01      3.37 o
   0  -2   4      484.10      468.71     16.26 o
   1  -2   4       31.97       34.99      0.93 o
   2  -2   4      133.92      138.44      2.16 o
   3  -2   4      411.04      433.95      5.44 o
   4  -2   4      183.11      174.99      2.22 o
   5  -2   4      703.70      707.53      8.19 o
   6  -2   4       13.64       17.53      0.77 o
   7  -2   4      614.80      611.97     11.76 o
   8  -2   4      110.09      102.52      3.61 o
   9  -2   4       45.37       41.53      1.39 o
  10  -2   4       47.17       43.10      8.97 o
  11  -2   4      114.07      135.94      7.59 o
 -11  -1   4       25.73       32.14      4.26 o
 -10  -1   4       17.08       18.26      1.38 o
  -9  -1   4        0.82        4.70      1.32 o
  -8  -1   4       20.12       26.96      2.32 o
  -7  -1   4        0.11        0.61      0.75 o
  -6  -1   4      124.97      132.84      2.46 o
  -5  -1   4      178.98      180.33      3.35 o
  -4  -1   4      343.44      344.90      4.37 o
  -3  -1   4      123.72      134.38      3.61 o
  -2  -1   4       45.05       40.38      1.80 o
  -1  -1   4      921.05      939.62     10.64 o
   0  -1   4       44.31       57.38      0.91 o
   1  -1   4      852.50      844.16     13.31 o
   2  -1   4      286.93      244.72      3.52 o
   3  -1   4      229.15      216.09      2.89 o
   4  -1   4      130.42      116.18      2.64 o
   5  -1   4       43.47       49.23      1.09 o
   6  -1   4      461.98      430.51      4.95 o
   7  -1   4      588.92      590.48      8.11 o
   8  -1   4        2.71        4.04      0.51 o
   9  -1   4       23.85       24.29      2.43 o
  10  -1   4        0.41        4.33      4.20 o
  11  -1   4        2.84        2.07      1.07 o
 -11   0   4        1.00        3.19      1.01 o
 -10   0   4      206.02      210.36      6.58 o
  -9   0   4       16.59       13.45      1.26 o
  -8   0   4       18.52       23.91      1.72 o
  -7   0   4      159.50      158.46      3.05 o
  -6   0   4       43.36       33.99      0.94 o
  -5   0   4     1527.33     1523.44     20.34 o
  -4   0   4      292.83      262.30      3.33 o
  -3   0   4       18.31       25.53      1.23 o
  -2   0   4     3890.88     4026.66     44.14 o
  -1   0   4     2360.18     2451.60     27.14 o
   0   0   4     2123.55     2208.13     27.54 o
   1   0   4      414.41      460.88      8.17 o
   2   0   4     3986.39     4315.00     47.39 o
   3   0   4       37.89       51.77      0.83 o
   4   0   4      240.70      228.78      2.58 o
   5   0   4       63.38       65.74      1.52 o
   6   0   4      168.58      159.08      2.11 o
   7   0   4     1902.54     1914.04     39.31 o
   8   0   4       47.60       46.48      1.47 o
   9   0   4      346.81      350.31     14.90 o
  10   0   4       10.04       11.29      1.82 o
  11   0   4        3.24        6.77      1.63 o
 -11   1   4       63.37       61.24      2.94 o
 -10   1   4        0.18        0.52      0.72 o
  -9   1   4      101.67      115.51      3.95 o
  -8   1   4      196.98      194.20      4.44 o
  -7   1   4     1538.44     1518.12     23.38 o
  -6   1   4      131.85      129.40      2.30 o
  -5   1   4        3.28        3.40      0.49 o
  -4   1   4      610.82      617.23      6.74 o
  -3   1   4        5.17        7.32      0.65 o
  -2   1   4     9509.25    10505.16    161.26 o
  -1   1   4       55.28       44.61      1.86 o
   0   1   4     1039.82     1095.73     16.81 o
   1   1   4      955.28      911.17     15.99 o
   2   1   4     1855.44     1951.00     41.69 o
   3   1   4        9.97       24.81      0.74 o
   4   1   4       26.66       30.95      0.97 o
   5   1   4      107.14      117.04      2.30 o
   6   1   4      119.97      110.67      3.23 o
   7   1   4      460.91      454.46      7.11 o
   8   1   4        1.25        0.89      0.94 o
   9   1   4        1.50       -1.29      0.86 o
  10   1   4        8.85        7.78      1.69 o
 -11   2   4       26.13       33.58      2.05 o
 -10   2   4       49.59       45.80      4.26 o
  -9   2   4       89.96       76.99     12.23 o
  -8   2   4       22.88       21.76      0.85 o
  -7   2   4     2123.36     2113.90     31.49 o
  -6   2   4     1708.81     1741.85     18.93 o
  -5   2   4      117.11      120.83      2.02 o
  -4   2   4      117.91      115.72      2.86 o
  -3   2   4        0.22        0.12      0.32 o
  -2   2   4     1450.78     1587.93     27.10 o
  -1   2   4     1457.30     1606.81     18.38 o
   0   2   4      767.38      832.59     17.27 o
   1   2   4       31.36       23.42      1.01 o
   2   2   4       14.16        8.92      0.55 o
   3   2   4        2.42        3.27      0.52 o
   4   2   4        4.80        5.32      0.43 o
   5   2   4       73.89       73.44      1.85 o
   6   2   4      262.22      261.53      8.08 o
   7   2   4      283.86      278.41      4.87 o
   8   2   4       19.45       18.67      1.16 o
   9   2   4      108.74      109.70      5.25 o
  10   2   4        7.81        7.83      2.26 o
 -11   3   4        9.59       14.82      4.58 o
 -10   3   4       69.50       74.23      4.14 o
  -9   3   4      222.03      214.16      3.57 o
  -8   3   4      165.02      169.88      2.65 o
  -7   3   4      226.34      214.12      3.27 o
  -6   3   4      383.90      349.13      6.40 o
  -5   3   4       45.55       44.31      0.81 o
  -4   3   4        3.22        2.97      0.71 o
  -3   3   4        1.62        2.48      0.77 o
  -2   3   4        1.34        3.14      0.26 o
  -1   3   4      158.38      162.52      2.90 o
   0   3   4     3341.26     3337.57     66.69 o
   1   3   4      347.16      335.64      4.45 o
   2   3   4        4.93        4.49      0.59 o
   3   3   4      390.43      352.29      7.75 o
   4   3   4        8.21        6.62      0.42 o
   5   3   4      149.57      145.57      4.30 o
   6   3   4       28.11       29.05      1.72 o
   7   3   4       61.56       70.68      2.04 o
   8   3   4       26.87       26.51      1.42 o
   9   3   4        6.30        4.72      0.79 o
 -11   4   4       19.83       22.98      1.76 o
 -10   4   4       21.93       29.79      2.57 o
  -9   4   4       26.08       24.83      1.71 o
  -8   4   4        1.32        2.27      0.79 o
  -7   4   4      393.66      384.00      7.32 o
  -6   4   4       73.76       66.07      3.02 o
  -5   4   4      104.54      102.16      5.46 o
  -4   4   4      189.95      179.77      3.35 o
  -3   4   4        1.89        2.15      0.88 o
  -2   4   4       31.78       23.94      0.63 o
  -1   4   4       19.86       20.71      1.15 o
   0   4   4       85.04       88.15      1.92 o
   1   4   4      345.86      346.11      5.48 o
   2   4   4        8.68        9.92      0.76 o
   3   4   4      344.91      344.57     11.64 o
   4   4   4      103.35      102.14      3.05 o
   5   4   4       60.09       58.87      2.06 o
   6   4   4       31.69       28.84      1.31 o
   7   4   4      107.18      113.52      6.11 o
   8   4   4        0.01        4.44      1.29 o
 -11   5   4        0.11       -1.38      1.07 o
 -10   5   4       26.20       25.48      1.24 o
  -9   5   4      255.27      275.23      6.03 o
  -8   5   4      100.80       95.83      3.08 o
  -7   5   4       49.92       53.13      3.17 o
  -6   5   4      288.89      275.16      4.54 o
  -5   5   4       48.40       46.80      1.72 o
  -4   5   4       39.10       38.20      0.94 o
  -3   5   4        0.11        1.65      0.99 o
  -2   5   4       38.86       41.27      1.13 o
  -1   5   4      424.39      430.36     16.06 o
   0   5   4     1848.62     1936.44     31.66 o
   1   5   4        7.38        7.69      0.81 o
   2   5   4       16.05       18.53      1.66 o
   3   5   4        2.40        1.66      0.82 o
   4   5   4      119.95      111.33      4.86 o
   5   5   4      202.29      197.35      8.12 o
   6   5   4       27.73       29.71      1.95 o
   7   5   4       54.88       52.14      2.42 o
 -10   6   4        0.54       -0.24      0.60 o
  -9   6   4        6.66        4.76      0.96 o
  -8   6   4       22.33       24.50      1.18 o
  -7   6   4      205.27      212.77      5.90 o
  -6   6   4        3.47        2.48      0.79 o
  -5   6   4      106.99       98.26      1.92 o
  -4   6   4      148.83      140.57      3.80 o
  -3   6   4       53.86       49.00      2.31 o
  -2   6   4      112.36      112.84      4.86 o
  -1   6   4       50.74       54.81      4.09 o
   0   6   4        0.39       -0.74      0.68 o
   1   6   4     1193.17     1217.00     23.68 o
   2   6   4      108.41      107.84      3.02 o
   3   6   4      698.52      688.47     12.60 o
   4   6   4      137.07      150.86      3.23 o
   5   6   4        0.66        2.58      1.37 o
   6   6   4       59.57       49.35      4.08 o
 -10   7   4        1.01        0.49      3.51 o
  -9   7   4        8.40       10.23      1.00 o
  -8   7   4        0.32        1.28      0.69 o
  -7   7   4       10.58        9.94      1.42 o
  -6   7   4      103.84      102.54      4.68 o
  -5   7   4      297.10      288.53     14.97 o
  -4   7   4        1.77        0.32      1.23 o
  -3   7   4      193.82      189.40      6.48 o
  -2   7   4      107.16      109.18      2.40 o
  -1   7   4        0.15        1.12      0.48 o
   0   7   4        0.10        0.22      0.75 o
   1   7   4      348.62      320.67     16.88 o
   2   7   4       38.40       34.00      2.18 o
   3   7   4       67.58       76.85      6.43 o
   4   7   4       27.89       27.30      2.83 o
   5   7   4        3.29        4.22      1.40 o
  -9   8   4       26.46       27.42      1.73 o
  -8   8   4        3.95        0.14      0.72 o
  -7   8   4       27.85       29.82      3.59 o
  -6   8   4       23.29       20.77      1.24 o
  -5   8   4       42.65       43.39      1.70 o
  -4   8   4      348.89      354.09      7.60 o
  -3   8   4       95.00       85.97      6.35 o
  -1   8   4       29.36       30.98      1.31 o
   0   8   4       11.76       18.51      2.26 o
   1   8   4      182.37      194.81      7.34 o
   2   8   4        1.86        2.78      0.87 o
   3   8   4       16.66       18.82      2.35 o
   4   8   4       32.03       38.30      3.13 o
  -7   9   4        2.98        4.02      0.88 o
  -6   9   4       34.91       33.33      1.98 o
  -5   9   4      105.84      132.39      4.22 o
  -4   9   4       28.38       27.26      2.98 o
  -3   9   4        1.37       -0.14      0.94 o
  -2   9   4        0.06        5.24      2.98 o
  -1   9   4        3.25        2.32      3.35 o
   0   9   4        0.87        0.41      3.42 o
   1   9   4       43.20       51.13      2.78 o
   2   9   4        0.05        2.10      2.57 o
  -4  10   4       85.75       84.92      7.02 o
  -3  10   4       31.52       39.79      2.85 o
  -2  10   4        0.33       -1.32      0.88 o
   2 -13   5        7.66        9.88      2.46 o
   3 -13   5        1.19        2.14      1.50 o
   4 -13   5        7.44        5.04      5.05 o
  -2 -12   5      135.28      149.64      6.19 o
  -1 -12   5        6.04        0.93      2.82 o
   0 -12   5        4.26        6.83      2.60 o
   1 -12   5        2.41        7.27      3.07 o
   2 -12   5       60.24       69.64      4.31 o
   3 -12   5       24.83       23.92      3.58 o
   4 -12   5        1.78        2.97      0.88 o
   5 -12   5       14.66       18.87      4.48 o
   7 -12   5       27.35       32.00      1.59 o
  -4 -11   5        7.33        6.86      1.69 o
  -3 -11   5       29.80       30.05      2.35 o
  -2 -11   5        8.78        8.56      0.97 o
  -1 -11   5       14.00        8.74      3.01 o
   0 -11   5      154.48      150.33     11.33 o
   1 -11   5        3.30        7.67      4.80 o
   2 -11   5       45.73       49.40      2.46 o
   3 -11   5        0.27        0.67      0.65 o
   4 -11   5       32.73       33.52      2.80 o
   5 -11   5        1.60        0.76      1.66 o
   6 -11   5       33.02       31.85      1.72 o
   7 -11   5       32.55       23.31      1.71 o
   8 -11   5       19.28       19.28      3.35 o
  -5 -10   5       63.39       58.76      2.47 o
  -4 -10   5        4.82        2.50      0.65 o
  -3 -10   5       33.17       32.40      2.53 o
  -2 -10   5      314.94      317.65      6.00 o
  -1 -10   5       31.83       25.42      1.63 o
   0 -10   5       69.42       63.64      1.62 o
   1 -10   5        3.72        5.37      0.92 o
   2 -10   5        1.94        4.29      0.78 o
   3 -10   5       50.62       41.43      2.59 o
   4 -10   5      100.66      103.80      7.07 o
   5 -10   5      129.94      124.26      3.35 o
   6 -10   5      123.73      121.33      6.05 o
   7 -10   5        0.98        0.34      0.88 o
   8 -10   5      125.03      131.24      5.49 o
   9 -10   5      198.29      186.56      6.91 o
  -6  -9   5        2.14        1.09      2.92 o
  -4  -9   5        2.09        3.55      1.23 o
  -3  -9   5        7.14        5.14      1.18 o
  -2  -9   5      197.33      190.14      6.53 o
  -1  -9   5      335.80      351.09     16.89 o
   0  -9   5        4.20        6.48      1.05 o
   1  -9   5      149.31      147.17      5.49 o
   2  -9   5      166.33      166.88      9.97 o
   3  -9   5      223.78      231.07      5.80 o
   4  -9   5      259.57      274.74     16.32 o
   5  -9   5       11.51        4.55      0.68 o
   6  -9   5       80.54       79.93      3.26 o
   7  -9   5        0.01       -0.19      0.84 o
   8  -9   5       42.00       35.76      3.15 o
   9  -9   5      215.26      208.50      8.21 o
  10  -9   5       11.54       14.45      3.35 o
  -7  -8   5        3.65        4.94      1.76 o
  -6  -8   5      209.66      193.57     11.13 o
  -5  -8   5      142.51      149.82      7.69 o
  -4  -8   5        3.90        5.33      0.75 o
  -3  -8   5      119.48      117.66      4.80 o
  -2  -8   5        1.93        3.00      1.18 o
  -1  -8   5     1347.07     1458.61     27.62 o
   0  -8   5     1339.37     1368.55     61.27 o
   1  -8   5        2.94        3.22      0.96 o
   2  -8   5      674.45      667.52     12.24 o
   3  -8   5      174.97      166.35      6.77 o
   4  -8   5        8.89        7.69      1.18 o
   5  -8   5       31.16       27.13      2.10 o
   6  -8   5      478.14      460.76     11.20 o
   7  -8   5       14.15       14.98      0.99 o
   8  -8   5      180.01      186.30      9.14 o
   9  -8   5       10.53        6.59      1.98 o
  10  -8   5       38.50       36.23      1.97 o
  -8  -7   5      133.86      129.90      4.38 o
  -7  -7   5        0.31       -0.54      0.50 o
  -6  -7   5      166.00      162.86      5.39 o
  -5  -7   5      176.78      175.65      4.60 o
  -4  -7   5      365.40      374.14      8.65 o
  -3  -7   5       83.98       83.24      2.81 o
  -2  -7   5       67.73       62.62      3.22 o
  -1  -7   5      302.33      288.63      4.73 o
   0  -7   5     1681.86     1789.53     28.19 o
   1  -7   5        3.03        2.67      0.69 o
   2  -7   5      260.00      273.12      4.27 o
   3  -7   5       15.49       13.12      0.99 o
   4  -7   5        4.77        2.77      1.47 o
   5  -7   5      136.80      129.19      3.69 o
   6  -7   5        0.01       -0.01      0.48 o
   7  -7   5       16.71       16.30      1.22 o
   8  -7   5        1.29        0.00      0.59 o
   9  -7   5       52.06       59.12      9.47 o
  10  -7   5       12.17       17.62      1.17 o
  11  -7   5       50.62       53.93      3.89 o
  -9  -6   5        0.42       -0.91      0.62 o
  -8  -6   5       44.37       45.84      2.81 o
  -7  -6   5       15.26       16.75      2.54 o
  -6  -6   5      434.45      447.23      7.35 o
  -5  -6   5      171.91      169.95      3.45 o
  -4  -6   5      409.62      407.84      6.45 o
  -3  -6   5      122.88      129.28      2.62 o
  -2  -6   5       42.08       36.51      1.93 o
  -1  -6   5      676.12      698.82     26.28 o
   0  -6   5      532.97      568.74      7.83 o
   1  -6   5      138.88      144.06      3.75 o
   2  -6   5      505.15      496.32      6.23 o
   3  -6   5      153.02      157.01      4.19 o
   4  -6   5      132.50      124.41      2.47 o
   5  -6   5       51.86       46.15      2.50 o
   6  -6   5      346.20      351.81      5.18 o
   7  -6   5       18.67       14.57      1.29 o
   8  -6   5       23.12       23.67      0.87 o
   9  -6   5        0.00       -0.13      0.36 o
  10  -6   5        0.15        1.44      1.82 o
  11  -6   5      117.55      144.91      8.78 o
 -10  -5   5        8.29        7.45      1.33 o
  -9  -5   5        0.12        0.52      1.02 o
  -8  -5   5       92.63       84.11      5.90 o
  -7  -5   5        4.89        5.23      0.37 o
  -6  -5   5       44.36       39.46      2.32 o
  -5  -5   5      339.34      348.41      5.79 o
  -4  -5   5       49.22       45.42      1.62 o
  -3  -5   5        7.96        7.38      1.16 o
  -2  -5   5      119.29      135.90      3.61 o
  -1  -5   5       18.90       15.50      0.59 o
   0  -5   5      801.32      856.99     13.43 o
   1  -5   5       71.07       79.24      3.35 o
   2  -5   5     3162.59     3314.05     41.83 o
   3  -5   5      175.02      189.54      3.48 o
   4  -5   5       11.23       14.86      0.76 o
   5  -5   5       88.99       84.96      2.25 o
   6  -5   5      104.52      108.40      1.63 o
   7  -5   5      379.54      381.41      4.66 o
   8  -5   5       41.14       38.51      0.85 o
   9  -5   5        4.53        4.81      1.03 o
  10  -5   5       13.89        7.54      1.94 o
  11  -5   5        3.03        3.57      1.50 o
 -10  -4   5       13.75       14.23      3.82 o
  -9  -4   5       81.41       74.12      2.44 o
  -8  -4   5       34.24       32.19      2.55 o
  -7  -4   5       12.61       10.90      0.98 o
  -6  -4   5       98.75       94.35      2.91 o
  -5  -4   5      317.07      319.73      6.03 o
  -4  -4   5      159.11      166.95      2.33 o
  -3  -4   5       69.92       68.12      2.51 o
  -2  -4   5      492.29      492.17      6.16 o
  -1  -4   5      460.34      463.46      6.98 o
   0  -4   5      450.75      441.61      5.56 o
   1  -4   5      251.50      272.38      3.53 o
   2  -4   5     1010.80     1089.07     12.28 o
   3  -4   5      409.02      435.95      6.41 o
   4  -4   5      365.12      390.65      4.76 o
   5  -4   5      152.45      134.62      1.76 o
   6  -4   5       25.25       25.29      1.00 o
   7  -4   5      272.38      266.98      5.51 o
   8  -4   5      162.79      160.01      2.34 o
   9  -4   5        0.02       -0.05      0.34 o
  10  -4   5       12.18       14.30      1.72 o
  11  -4   5       14.17       15.55      1.88 o
 -10  -3   5        4.62        0.19      2.32 o
  -9  -3   5       36.42       33.14      1.24 o
  -8  -3   5      144.84      133.00      4.71 o
  -7  -3   5        0.03        1.15      0.54 o
  -6  -3   5      233.54      229.58      3.00 o
  -5  -3   5      920.06      895.77     12.65 o
  -4  -3   5      267.16      254.01      4.64 o
  -3  -3   5       13.96       13.77      0.90 o
  -2  -3   5       40.22       35.88      1.02 o
  -1  -3   5      104.93      107.87      2.30 o
   0  -3   5      460.63      489.12      6.51 o
   1  -3   5      372.66      397.13      4.72 o
   2  -3   5     2974.34     3308.96     39.27 o
   3  -3   5      434.55      461.87      5.46 o
   4  -3   5      405.02      373.60      5.38 o
   5  -3   5        0.59        1.88      0.50 o
   6  -3   5      459.32      440.90      5.32 o
   7  -3   5     1996.89     2010.95     26.08 o
   8  -3   5       11.51       13.69      1.10 o
   9  -3   5        4.60        4.78      1.21 o
  10  -3   5        3.61        0.91      0.60 o
  11  -3   5       50.34       63.42      2.68 o
 -11  -2   5        0.46        0.19      1.25 o
 -10  -2   5        8.18        8.32      2.95 o
  -9  -2   5      188.47      207.30      8.40 o
  -8  -2   5       19.10       19.45      0.84 o
  -7  -2   5       34.05       29.06      0.90 o
  -6  -2   5      145.38      150.80      3.08 o
  -5  -2   5       44.39       43.16      0.98 o
  -4  -2   5       28.80       22.16      0.93 o
  -3  -2   5      230.84      249.09      3.25 o
  -2  -2   5      896.76      936.71     16.46 o
  -1  -2   5      872.64     1029.35     11.66 o
   0  -2   5      354.21      393.09      5.30 o
   1  -2   5      120.46      118.56      1.72 o
   2  -2   5      903.01      931.67     13.10 o
   3  -2   5        0.51        2.62      0.32 o
   4  -2   5      126.73      137.73      1.91 o
   5  -2   5      131.34      128.39      3.69 o
   6  -2   5      399.72      393.48      4.60 o
   7  -2   5       43.04       40.19      1.59 o
   8  -2   5       92.06       91.39      3.01 o
   9  -2   5        7.29        5.33      0.63 o
  10  -2   5       25.62       21.80      2.30 o
  11  -2   5       19.59       20.19      2.07 o
 -11  -1   5       24.26       25.27      3.20 o
 -10  -1   5       81.39       84.46      4.70 o
  -9  -1   5       65.06       58.94      3.82 o
  -8  -1   5      212.80      208.89      3.29 o
  -7  -1   5        4.59        5.08      0.53 o
  -6  -1   5       44.79       42.97      1.44 o
  -5  -1   5      909.58      885.26     11.83 o
  -4  -1   5       37.81       35.51      1.39 o
  -3  -1   5      107.31       98.78      2.16 o
  -2  -1   5     2733.30     2662.61     60.27 o
  -1  -1   5      207.69      184.96      2.49 o
   0  -1   5      104.44      131.65      1.83 o
   1  -1   5      450.73      445.32      5.24 o
   2  -1   5       27.90       28.79      1.00 o
   3  -1   5     1482.01     1491.86     24.64 o
   4  -1   5       39.69       39.89      1.20 o
   5  -1   5       73.92       64.68      1.71 o
   6  -1   5      127.85      115.48      3.42 o
   7  -1   5      351.75      329.29      4.93 o
   8  -1   5        3.87        2.13      0.81 o
   9  -1   5      104.11       98.21      2.67 o
  10  -1   5       88.65       90.04      5.83 o
 -11   0   5        5.35        3.20      1.50 o
 -10   0   5       49.59       51.54      3.57 o
  -9   0   5      313.56      308.95     11.79 o
  -8   0   5      147.67      149.64      3.36 o
  -7   0   5      134.71      131.61      3.30 o
  -6   0   5      124.89      123.03      2.21 o
  -5   0   5      193.16      210.66      2.66 o
  -4   0   5      356.97      389.51      4.68 o
  -3   0   5        6.00        4.15      0.66 o
  -2   0   5     1430.11     1492.11     15.78 o
  -1   0   5     1896.10     2085.28     24.90 o
   0   0   5      683.91      767.78     19.08 o
   1   0   5      243.16      270.46      4.49 o
   2   0   5     2416.72     2609.95     37.30 o
   3   0   5     1089.35     1112.27     15.12 o
   4   0   5      115.31      104.69      2.77 o
   5   0   5        0.13       -0.35      0.28 o
   6   0   5       21.78       22.88      1.35 o
   7   0   5       51.87       52.89      1.33 o
   8   0   5        9.03        9.44      1.10 o
   9   0   5        2.89        1.42      1.36 o
  10   0   5        7.20        6.27      1.76 o
 -11   1   5       16.38       16.26      1.63 o
 -10   1   5        1.57        1.78      1.28 o
  -9   1   5       16.79       14.91      0.92 o
  -8   1   5       19.59       20.18      1.03 o
  -7   1   5      168.94      158.53      3.86 o
  -6   1   5        7.25        6.06      0.55 o
  -5   1   5      216.74      218.80      2.79 o
  -4   1   5      558.62      547.51      7.50 o
  -3   1   5        6.20        9.16      0.68 o
  -2   1   5      670.21      595.85     17.86 o
  -1   1   5      816.01      865.61     10.71 o
   0   1   5       18.29       17.31      0.71 o
   1   1   5      536.66      589.04      6.97 o
   2   1   5       49.59       44.98      0.94 o
   3   1   5      647.90      619.94      7.96 o
   4   1   5       92.73       85.21      1.95 o
   5   1   5       18.03       13.93      0.69 o
   6   1   5       52.29       45.61      1.21 o
   7   1   5      185.37      185.46      3.69 o
   8   1   5        4.45        4.65      1.18 o
   9   1   5       25.22       29.29      1.40 o
  10   1   5       17.47       16.48      2.26 o
 -11   2   5        6.82       10.76      1.60 o
 -10   2   5       20.20       27.47      1.36 o
  -9   2   5       10.84       11.56      0.79 o
  -8   2   5        8.22        7.57      0.81 o
  -7   2   5      932.66      926.10     10.87 o
  -6   2   5       28.43       29.71      1.07 o
  -5   2   5     1180.94     1179.93     12.86 o
  -4   2   5      953.35      979.70     13.70 o
  -3   2   5      162.35      124.63      2.04 o
  -2   2   5        0.77        3.47      0.50 o
  -1   2   5      113.57      126.80      2.97 o
   0   2   5      174.65      181.68      5.51 o
   1   2   5      234.72      240.45      4.09 o
   2   2   5        5.25        4.27      0.79 o
   3   2   5      670.37      670.25      8.73 o
   4   2   5       15.74       15.23      0.88 o
   5   2   5      145.16      131.79      3.46 o
   6   2   5        0.11        0.84      0.62 o
   7   2   5       19.21       17.03      1.06 o
   8   2   5       38.75       37.98      2.31 o
   9   2   5       66.00       68.35      4.70 o
 -11   3   5       33.35       35.50      8.09 o
 -10   3   5       34.34       41.32      8.06 o
  -9   3   5      249.84      260.78      5.42 o
  -8   3   5      120.14      126.11      2.28 o
  -7   3   5       24.03       25.28      0.91 o
  -6   3   5      114.70      108.42      2.37 o
  -5   3   5      509.28      498.73      8.88 o
  -4   3   5       44.38       56.59      1.98 o
  -3   3   5      316.97      304.95      5.89 o
  -2   3   5      770.69      755.49     16.63 o
  -1   3   5      598.19      621.79     10.87 o
   0   3   5      265.49      261.18      6.02 o
   1   3   5      160.33      155.71      3.87 o
   2   3   5       84.05       81.45      3.09 o
   3   3   5       59.67       56.71      1.71 o
   4   3   5      137.96      121.44      5.27 o
   5   3   5       86.19       75.61      6.32 o
   6   3   5       37.57       36.23      3.46 o
   7   3   5        0.11       -0.16      0.71 o
   8   3   5        0.00       -0.38      0.59 o
   9   3   5       61.86       66.91      4.70 o
 -11   4   5       27.02       24.71      4.77 o
 -10   4   5       16.37       16.35      0.81 o
  -9   4   5        3.19        5.46      1.51 o
  -8   4   5       34.99       33.24      0.90 o
  -7   4   5       69.61       68.94      1.46 o
  -6   4   5       50.16       49.05      1.34 o
  -5   4   5      431.13      422.34      6.85 o
  -4   4   5      129.20      131.63      3.27 o
  -3   4   5       14.57       15.51      0.97 o
  -2   4   5      629.03      611.39      7.51 o
  -1   4   5      383.62      375.48      5.74 o
   0   4   5      150.92      140.13      3.29 o
   1   4   5      154.76      136.85      4.82 o
   2   4   5      199.61      198.70      6.43 o
   3   4   5        8.47       12.63      2.41 o
   4   4   5      315.00      314.23     10.34 o
   5   4   5      532.06      499.55     10.40 o
   6   4   5       29.47       23.75      1.64 o
   7   4   5       53.55       60.38      2.87 o
   8   4   5       15.87       17.56      1.23 o
 -10   5   5       31.90       31.78      1.37 o
  -9   5   5       36.48       36.03      2.87 o
  -8   5   5       34.28       33.69      1.06 o
  -7   5   5        2.28        2.01      0.62 o
  -6   5   5        0.50        0.17      0.54 o
  -5   5   5      625.61      649.14     23.66 o
  -4   5   5      312.63      325.11     13.87 o
  -3   5   5       39.04       32.93      2.62 o
  -2   5   5       31.77       29.08      1.13 o
  -1   5   5       24.30       24.36      1.15 o
   0   5   5       80.72       76.57      1.63 o
   1   5   5      141.87      141.68      2.91 o
   2   5   5      112.13      104.42      3.61 o
   3   5   5      232.27      219.28      6.24 o
   4   5   5      101.34      100.47     10.94 o
   5   5   5       62.61       51.20      3.66 o
   6   5   5       85.79       85.20      4.25 o
   7   5   5       23.31       25.03      3.39 o
 -10   6   5       11.07       12.19      2.66 o
  -9   6   5       69.44       71.55      2.92 o
  -8   6   5        0.42        0.41      0.54 o
  -7   6   5        9.97       10.20      1.06 o
  -6   6   5       90.71       91.70      6.18 o
  -5   6   5        4.41        1.19      1.11 o
  -4   6   5        0.01       -1.09      1.50 o
  -3   6   5      172.01      166.26      9.00 o
  -2   6   5      102.07       95.13      1.53 o
  -1   6   5      419.18      410.51      9.17 o
   0   6   5      542.58      557.55     15.88 o
   1   6   5       67.48       63.61      2.04 o
   2   6   5        3.20        5.50      0.77 o
   3   6   5      132.03      120.49      7.28 o
   4   6   5       76.54       80.50      4.87 o
   5   6   5        0.18        1.30      3.35 o
   6   6   5       18.28       22.13      2.32 o
  -9   7   5       48.62       44.85      9.97 o
  -8   7   5        1.98        3.25      1.63 o
  -7   7   5       21.70       22.68      3.96 o
  -6   7   5       60.99       61.30      3.97 o
  -5   7   5       75.35       72.35      2.79 o
  -4   7   5      285.35      274.40     11.66 o
  -3   7   5       96.85      104.50      4.41 o
  -2   7   5        8.31        6.96      0.98 o
  -1   7   5       69.13       71.43      6.08 o
   0   7   5      310.44      317.24     14.72 o
   1   7   5      193.08      175.31      9.30 o
   2   7   5       96.16       99.40      2.88 o
   3   7   5       13.36       13.23      2.04 o
   4   7   5       38.26       40.14      2.56 o
  -8   8   5       36.18       35.08      2.45 o
  -7   8   5       26.67       30.66      4.95 o
  -6   8   5       27.96       33.76      1.97 o
  -5   8   5        2.95        0.40      1.47 o
  -4   8   5       19.40       17.67      1.57 o
  -3   8   5       19.73       20.23      2.10 o
  -2   8   5        3.49        3.25      0.85 o
  -1   8   5       71.95       61.14      3.73 o
   0   8   5      107.06      109.29      4.49 o
   1   8   5      143.74      143.81      7.34 o
   2   8   5       30.80       27.74      1.94 o
   3   8   5        4.76        6.94      1.04 o
  -6   9   5       67.65       66.17      7.31 o
  -5   9   5       33.17       32.44      1.68 o
  -4   9   5        9.69       14.24      3.67 o
  -3   9   5       29.92       35.17      9.00 o
  -2   9   5       76.51       85.55      3.75 o
  -1   9   5       53.98       59.13      5.77 o
   0   9   5        0.13       -0.86      1.54 o
   1 -13   6       27.72       26.63      2.13 o
   2 -13   6        0.00        0.42      1.07 o
   3 -13   6        6.54        0.72      0.99 o
   4 -13   6        7.90        6.65      2.48 o
  -2 -12   6       37.92       30.32      1.71 o
  -1 -12   6        0.82       -0.94      0.78 o
   0 -12   6       22.07       17.96      2.18 o
   1 -12   6        2.35        0.78      4.26 o
   2 -12   6        0.32       -0.64      1.15 o
   3 -12   6       11.13        9.08      1.42 o
   4 -12   6        0.71        0.96      1.79 o
   5 -12   6       17.70       17.49      2.19 o
   6 -12   6        4.34        5.47      1.21 o
   7 -12   6       18.89       25.99      3.39 o
  -4 -11   6       10.28       14.39      1.88 o
  -3 -11   6        0.52       -1.12      0.99 o
  -2 -11   6        0.42        1.91      1.59 o
  -1 -11   6       91.94      101.25     12.60 o
   0 -11   6        5.60       10.20      2.75 o
   1 -11   6       22.17       21.88      3.21 o
   2 -11   6        0.06        0.35      1.84 o
   3 -11   6       13.99       14.96      1.68 o
   4 -11   6      102.90      106.91      3.62 o
   5 -11   6       10.20        6.41      1.35 o
   6 -11   6       39.14       36.78      7.24 o
   7 -11   6        0.00       -0.41      1.22 o
   8 -11   6       61.34       58.52      2.82 o
  -5 -10   6       47.65       48.01      3.09 o
  -4 -10   6        0.78        2.80      1.02 o
  -3 -10   6       87.01       87.71      5.94 o
  -2 -10   6      221.23      202.11      4.92 o
  -1 -10   6      188.41      171.83      4.18 o
   0 -10   6      219.98      218.82     10.42 o
   1 -10   6        3.10        3.52      0.98 o
   2 -10   6      110.79      120.95      5.69 o
   3 -10   6      114.71      112.75      2.28 o
   4 -10   6      146.80      138.23      4.37 o
   5 -10   6       61.55       69.68      2.39 o
   6 -10   6       33.68       32.63      2.64 o
   7 -10   6        5.67        7.65      0.95 o
   8 -10   6       39.96       41.95      6.08 o
   9 -10   6       21.67       29.35      3.26 o
  -6  -9   6        4.26        6.56      1.15 o
  -5  -9   6       33.24       27.96      1.82 o
  -4  -9   6       11.19       13.53      2.79 o
  -3  -9   6      129.87      129.19      3.62 o
  -2  -9   6        0.58       -0.04      1.51 o
  -1  -9   6      578.44      574.65     11.72 o
   0  -9   6        7.34       13.74      1.13 o
   1  -9   6        2.88        1.98      0.97 o
   2  -9   6       61.97       62.16      2.38 o
   3  -9   6      302.86      283.88      4.63 o
   4  -9   6      939.70      998.87     19.85 o
   5  -9   6      118.68      113.55      5.89 o
   6  -9   6       64.83       55.18      3.39 o
   7  -9   6      135.36      126.27      8.75 o
   8  -9   6        0.08        2.13      2.35 o
   9  -9   6       18.65       17.80      1.38 o
  10  -9   6       46.33       45.98      2.30 o
  -7  -8   6        3.14        2.16      1.07 o
  -6  -8   6        1.49        2.85      0.58 o
  -5  -8   6        0.17       -0.07      0.37 o
  -4  -8   6        0.15        0.06      0.80 o
  -3  -8   6        0.23       -0.45      0.30 o
  -2  -8   6       68.75       65.78      1.33 o
  -1  -8   6      543.92      584.28     13.21 o
   0  -8   6      259.69      273.03      6.01 o
   1  -8   6      298.57      292.11      7.54 o
   2  -8   6      227.98      223.60      3.48 o
   3  -8   6       42.42       47.47      1.22 o
   4  -8   6      100.07       79.37      1.99 o
   5  -8   6        6.22        7.03      0.85 o
   6  -8   6      302.25      288.17      6.86 o
   7  -8   6      144.43      140.11      5.16 o
   8  -8   6        0.50       -0.04      0.94 o
   9  -8   6       50.63       43.76      6.87 o
  10  -8   6        0.30        1.50      1.10 o
  -8  -7   6       24.47       22.97      1.80 o
  -7  -7   6       25.76       23.89      2.11 o
  -6  -7   6        3.07        3.14      0.62 o
  -5  -7   6        7.72        9.79      0.55 o
  -4  -7   6       52.39       53.79      2.94 o
  -3  -7   6        9.81       10.11      1.86 o
  -2  -7   6      252.22      263.80     10.36 o
  -1  -7   6      300.45      324.35      6.29 o
   0  -7   6        9.69        8.59      0.57 o
   1  -7   6        5.36        6.64      0.92 o
   2  -7   6      296.00      296.77      4.81 o
   3  -7   6       25.10       22.30      0.65 o
   4  -7   6        5.75        5.65      1.14 o
   5  -7   6       21.50       23.14      2.66 o
   6  -7   6      112.70      117.75      3.39 o
   7  -7   6       27.77       25.27      1.39 o
   8  -7   6       95.59       98.87      2.68 o
   9  -7   6      132.75      139.05      5.14 o
  10  -7   6       62.91       69.69     12.85 o
  11  -7   6        0.15        2.26      1.38 o
  -9  -6   6       21.97       23.44      2.03 o
  -8  -6   6       12.18       16.70      1.41 o
  -7  -6   6        1.71        0.69      0.83 o
  -6  -6   6       20.07       21.28      1.06 o
  -5  -6   6      269.98      275.97      4.98 o
  -4  -6   6       64.78       67.39      3.99 o
  -3  -6   6       49.71       50.75      1.25 o
  -2  -6   6       37.93       33.78      1.07 o
  -1  -6   6       74.39       72.17      1.66 o
   0  -6   6      847.23      918.08     14.41 o
   1  -6   6      470.53      529.08     11.60 o
   2  -6   6      404.29      452.34     11.45 o
   3  -6   6        7.69        9.86      0.43 o
   4  -6   6       29.44       34.74      0.81 o
   5  -6   6      206.64      202.96      3.18 o
   6  -6   6        5.42        5.90      0.71 o
   7  -6   6      101.89       95.13      2.09 o
   8  -6   6       10.39        9.26      0.55 o
   9  -6   6       29.74       28.75      1.44 o
  10  -6   6        3.99        2.55      2.07 o
  11  -6   6        0.27       -1.00      1.19 o
  -9  -5   6       30.27       28.66      1.18 o
  -8  -5   6       71.85       77.91      2.00 o
  -7  -5   6      113.61      117.64      4.88 o
  -6  -5   6       28.93       30.50      1.70 o
  -5  -5   6        0.28        0.79      0.27 o
  -4  -5   6       45.16       46.30      1.75 o
  -3  -5   6       23.00       19.32      1.30 o
  -2  -5   6      164.71      161.70      2.91 o
  -1  -5   6       10.53        9.26      0.88 o
   0  -5   6       38.67       31.87      1.35 o
   1  -5   6        0.29        1.43      0.44 o
   2  -5   6       50.81       68.54      1.26 o
   3  -5   6        1.28        1.54      0.37 o
   4  -5   6        4.35        5.87      0.82 o
   5  -5   6       80.21       80.41      1.21 o
   6  -5   6      315.73      317.74      3.89 o
   7  -5   6       53.47       49.65      2.14 o
   8  -5   6       28.76       27.54      1.50 o
   9  -5   6        7.18        7.06      0.78 o
  10  -5   6        9.72        8.39      2.26 o
  11  -5   6       76.16       94.12      6.08 o
 -10  -4   6       27.94       22.26      3.27 o
  -9  -4   6        3.31        2.79      0.89 o
  -8  -4   6        1.71        0.44      1.03 o
  -7  -4   6      116.11      105.25      4.88 o
  -6  -4   6        2.36        1.99      1.04 o
  -5  -4   6      226.79      224.04      3.93 o
  -4  -4   6        2.60        1.72      0.46 o
  -3  -4   6       42.70       44.13      0.88 o
  -2  -4   6      744.40      801.68      9.25 o
  -1  -4   6      197.24      193.93      3.48 o
   0  -4   6     3623.26     3894.70     45.94 o
   1  -4   6      417.10      480.66      6.75 o
   2  -4   6     1945.58     1984.18     44.86 o
   3  -4   6        3.38        6.14      0.60 o
   4  -4   6      116.60      108.88      1.57 o
   5  -4   6      400.59      385.52      6.03 o
   6  -4   6      701.99      666.87      8.56 o
   7  -4   6     1181.17     1198.25     14.87 o
   8  -4   6       95.08       90.47      3.03 o
   9  -4   6        9.28        8.71      1.46 o
  10  -4   6      148.86      160.96      4.21 o
  11  -4   6       26.79       36.59      3.57 o
 -10  -3   6       24.61       22.88      1.31 o
  -9  -3   6        1.29        1.83      1.05 o
  -8  -3   6       84.83       84.37      4.03 o
  -7  -3   6        1.38        0.33      0.30 o
  -6  -3   6      466.56      489.22      9.30 o
  -5  -3   6      266.78      268.40      4.17 o
  -4  -3   6      100.88      100.67      2.45 o
  -3  -3   6        3.26        6.24      0.66 o
  -2  -3   6      695.14      748.72      9.30 o
  -1  -3   6      332.92      350.58      6.96 o
   0  -3   6      302.99      317.21      3.84 o
   1  -3   6       88.93       92.45      2.20 o
   2  -3   6      646.77      729.52      9.23 o
   3  -3   6        0.12       -0.38      0.36 o
   4  -3   6      249.04      231.10      2.96 o
   5  -3   6        6.46        8.72      0.80 o
   6  -3   6      908.38      926.23     15.51 o
   7  -3   6      818.65      823.30     12.32 o
   8  -3   6      104.42      104.71      3.96 o
   9  -3   6        2.93        4.86      1.22 o
  10  -3   6       68.82       74.50      2.47 o
  11  -3   6       30.33       39.00      3.07 o
 -11  -2   6        1.83        3.86      2.68 o
 -10  -2   6       42.54       48.91      6.62 o
  -9  -2   6       58.03       56.87      2.47 o
  -8  -2   6        6.38        7.10      0.52 o
  -7  -2   6      203.04      201.66      5.80 o
  -6  -2   6       95.84       95.43      1.90 o
  -5  -2   6        2.99        3.06      0.42 o
  -4  -2   6      118.34      115.75      2.02 o
  -3  -2   6      119.43      130.77      2.73 o
  -2  -2   6      249.74      280.96      3.66 o
  -1  -2   6       21.23       21.27      0.91 o
   0  -2   6       14.62       16.79      1.07 o
   1  -2   6       49.75       52.23      1.72 o
   2  -2   6     1335.73     1420.96     23.93 o
   3  -2   6        0.01       -0.09      0.34 o
   4  -2   6       39.69       38.51      1.15 o
   5  -2   6       11.49       14.47      0.67 o
   6  -2   6        1.10        1.49      0.41 o
   7  -2   6      508.38      483.95      8.42 o
   8  -2   6       71.19       70.47      2.22 o
   9  -2   6       14.95       14.31      1.05 o
  10  -2   6       39.34       39.56      1.99 o
 -10  -1   6       31.67       35.41      7.18 o
  -9  -1   6       61.18       50.75      4.15 o
  -8  -1   6      314.58      318.56      7.90 o
  -7  -1   6     1295.32     1320.24     17.47 o
  -6  -1   6       47.04       54.20      1.68 o
  -5  -1   6       95.26       89.15      3.81 o
  -4  -1   6      393.09      399.64      4.88 o
  -3  -1   6     1059.18     1245.11     20.43 o
  -2  -1   6     2846.87     3227.50     35.82 o
  -1  -1   6       97.71      101.97      2.53 o
   0  -1   6        0.14        0.31      0.67 o
   1  -1   6       25.39       26.36      1.07 o
   2  -1   6     1478.36     1627.49     29.86 o
   3  -1   6        4.07        5.32      0.58 o
   4  -1   6       80.40       73.02      1.70 o
   5  -1   6      268.06      259.66      3.05 o
   6  -1   6       27.63       25.24      1.20 o
   7  -1   6        0.24        1.33      0.48 o
   8  -1   6       49.25       48.93      1.32 o
   9  -1   6        7.00        4.22      0.91 o
  10  -1   6       17.09       17.82      1.76 o
 -11   0   6       80.18       87.06      4.01 o
 -10   0   6       31.58       35.65      2.60 o
  -9   0   6      118.73      118.00      4.32 o
  -8   0   6        0.02        0.16      0.50 o
  -7   0   6     1160.47     1136.31     21.52 o
  -6   0   6     1955.86     1891.26     30.08 o
  -5   0   6       30.66       35.02      1.48 o
  -4   0   6      597.62      608.70      6.79 o
  -3   0   6      240.54      230.97      6.42 o
  -2   0   6       78.71       53.06      1.65 o
  -1   0   6     2046.60     2151.32     33.33 o
   0   0   6       27.99       26.78      0.76 o
   1   0   6      709.89      748.29      9.38 o
   2   0   6       30.02       28.52      1.38 o
   3   0   6      460.35      460.95      7.38 o
   4   0   6       48.34       44.35      0.82 o
   5   0   6       79.87       74.22      1.33 o
   6   0   6        8.90        7.65      0.97 o
   7   0   6       47.59       44.56      2.31 o
   8   0   6        9.35       11.48      2.80 o
   9   0   6       23.36       19.54      3.61 o
  10   0   6        0.41       -0.82      1.00 o
 -11   1   6       13.30       15.12      1.25 o
 -10   1   6        0.18       -0.27      2.60 o
  -9   1   6        2.08        0.47      1.20 o
  -8   1   6      198.77      198.16      3.74 o
  -7   1   6        8.52        8.16      0.52 o
  -6   1   6        4.84        2.56      0.48 o
  -5   1   6        3.21        3.80      0.61 o
  -4   1   6      378.24      381.15      5.79 o
  -3   1   6       65.19       69.75      1.54 o
  -2   1   6      263.32      291.96      4.60 o
  -1   1   6       14.60       15.99      1.67 o
   0   1   6        1.48        4.84      0.48 o
   1   1   6        9.56        9.94      1.05 o
   2   1   6      195.48      201.39      4.39 o
   3   1   6      115.20      106.98      2.92 o
   4   1   6      908.49      863.88     12.31 o
   5   1   6       47.65       39.53      2.34 o
   6   1   6      107.52      106.27      2.95 o
   7   1   6      134.97      118.52      3.00 o
   8   1   6       13.23       13.64      2.59 o
   9   1   6        1.13       -0.46      1.40 o
 -11   2   6       61.71       64.21      5.14 o
 -10   2   6       86.74       89.46      4.99 o
  -9   2   6       62.03       53.34      1.69 o
  -8   2   6      116.79      116.91      2.41 o
  -7   2   6        5.27        5.49      0.49 o
  -6   2   6        5.42        4.10      0.65 o
  -5   2   6      594.15      557.48      6.76 o
  -4   2   6      234.43      212.35      7.42 o
  -3   2   6       85.67       87.65      1.68 o
  -2   2   6      237.26      261.88      8.22 o
  -1   2   6       19.17       21.46      0.91 o
   0   2   6       19.42       18.23      1.28 o
   1   2   6      157.04      140.25      3.48 o
   2   2   6      456.92      465.59      7.43 o
   3   2   6       18.09       21.45      1.81 o
   4   2   6       62.01       50.96      1.87 o
   5   2   6        0.00        1.13      0.39 o
   6   2   6       25.74       32.02      1.54 o
   7   2   6        0.05        0.31      1.54 o
   8   2   6        7.35        7.23      1.22 o
   9   2   6      107.35      150.37      8.28 o
 -11   3   6       42.35       46.00      4.33 o
 -10   3   6       11.16        9.58      1.44 o
  -9   3   6       19.30       14.73      2.68 o
  -8   3   6        2.91        2.37      0.35 o
  -7   3   6      438.76      430.34     10.84 o
  -6   3   6      576.61      578.01     11.15 o
  -5   3   6       12.38       16.36      1.01 o
  -4   3   6       53.16       50.76      3.66 o
  -3   3   6      122.34      114.97      3.00 o
  -2   3   6       31.05       31.47      1.26 o
  -1   3   6      295.33      292.74      4.07 o
   0   3   6      277.91      277.93      9.42 o
   1   3   6        1.61        1.22      0.36 o
   2   3   6        0.79        2.08      1.15 o
   3   3   6       33.95       23.65      1.84 o
   4   3   6        4.28        2.49      0.49 o
   5   3   6      301.43      243.35      6.73 o
   6   3   6       12.08       21.53      2.34 o
   7   3   6       49.43       39.83      4.61 o
   8   3   6        1.38       -0.64      1.66 o
 -10   4   6        0.02       -0.26      1.00 o
  -9   4   6       36.99       36.76      1.92 o
  -8   4   6        0.06        1.29      1.68 o
  -7   4   6        4.69        4.66      0.75 o
  -6   4   6       94.82       94.24      3.22 o
  -5   4   6       39.64       29.35      2.20 o
  -4   4   6      178.50      151.26      5.74 o
  -3   4   6      135.49      135.23      2.89 o
  -2   4   6      335.91      318.26     10.26 o
  -1   4   6      160.60      177.55      5.19 o
   0   4   6      745.21      754.01     15.81 o
   1   4   6     2044.56     2035.70     37.86 o
   2   4   6       97.17       94.71      2.52 o
   3   4   6      328.43      331.52     17.00 o
   4   4   6        7.84        6.41      0.65 o
   5   4   6       77.36       56.78      3.47 o
   6   4   6      116.07      124.39      5.32 o
   7   4   6        2.23       -0.98      1.17 o
 -10   5   6        0.94        0.67      1.00 o
  -9   5   6      331.42      365.56     11.91 o
  -8   5   6       15.66       13.22      0.75 o
  -7   5   6       45.85       47.23      2.25 o
  -6   5   6       15.36       14.47      1.71 o
  -5   5   6       23.61       21.04      1.35 o
  -4   5   6      195.19      166.29      4.30 o
  -3   5   6      377.70      371.48     14.66 o
  -2   5   6        8.25        7.99      1.72 o
  -1   5   6       88.31       90.07      3.08 o
   0   5   6      235.89      237.26      4.59 o
   1   5   6      540.01      537.32     16.80 o
   2   5   6      160.99      156.53      3.72 o
   3   5   6       68.44       66.29      6.20 o
   4   5   6        0.14        1.68      0.98 o
   5   5   6        7.92        4.91      1.48 o
   6   5   6        0.00       -0.06      0.58 o
  -9   6   6       33.54       33.71      3.20 o
  -8   6   6       17.88       25.68      1.54 o
  -7   6   6        6.49        4.58      0.66 o
  -6   6   6      175.83      152.49      6.92 o
  -5   6   6       32.92       29.64      2.08 o
  -4   6   6       11.30       13.99      1.26 o
  -3   6   6       59.68       55.14      4.13 o
  -2   6   6      186.45      179.75      6.02 o
  -1   6   6      204.92      214.34      7.99 o
   0   6   6       18.43       24.60      4.20 o
   1   6   6      120.82      129.00      8.15 o
   3   6   6       40.59       45.63      4.99 o
   4   6   6       59.67       55.78     10.19 o
   5   6   6        6.80        5.90      0.88 o
  -8   7   6      102.56      114.77     12.01 o
  -7   7   6       43.80       49.96      7.05 o
  -6   7   6       21.15       18.53      2.10 o
  -5   7   6        7.37       10.58      1.21 o
  -4   7   6       43.03       51.22      3.56 o
  -3   7   6       28.82       28.84      3.79 o
  -2   7   6        3.73        3.25      1.33 o
  -1   7   6        0.00        3.31      0.86 o
   0   7   6        0.11       -0.39      2.16 o
   1   7   6        0.07        0.62      2.35 o
   2   7   6        3.53       -0.75      1.08 o
   3   7   6      143.45      144.40      5.67 o
  -5   8   6      140.61      140.76     13.26 o
  -4   8   6        0.47        3.38      2.26 o
  -3   8   6       89.73       84.78      3.08 o
  -2   8   6        2.41        1.44      0.93 o
  -1   8   6        5.22        5.92      1.04 o
   0   8   6        7.74       10.40      2.63 o
   1   8   6        0.20        0.32      1.22 o
   1 -13   7        4.67        2.76      1.09 o
   2 -13   7        0.00        0.53      2.48 o
   3 -13   7       49.76       50.70      3.19 o
   4 -13   7        8.94        9.07      1.41 o
  -2 -12   7        0.77        1.48      0.87 o
  -1 -12   7      154.73      133.31      7.80 o
   0 -12   7      102.65      102.34      5.40 o
   1 -12   7       27.62       27.45      3.61 o
   2 -12   7        4.68        2.86      1.20 o
   3 -12   7      156.74      166.68     14.11 o
   4 -12   7      147.02      132.34      5.83 o
   5 -12   7        1.62        4.20      1.69 o
   6 -12   7      122.24      138.89      5.62 o
   7 -12   7       48.23       40.90      2.30 o
  -4 -11   7       45.78       51.18      3.23 o
  -3 -11   7       34.70       34.22      4.83 o
  -2 -11   7       57.10       53.57      2.17 o
  -1 -11   7      206.19      170.78     11.84 o
   0 -11   7      274.51      252.73      5.93 o
   1 -11   7      110.77      116.49      3.19 o
   2 -11   7        4.12        7.70      1.00 o
   3 -11   7        6.94        9.23      3.32 o
   4 -11   7       32.99       27.14      1.66 o
   5 -11   7        5.60        7.35      1.37 o
   6 -11   7      169.58      184.96     12.07 o
   7 -11   7        5.12        5.74      0.88 o
   8 -11   7       42.55       49.02      8.78 o
  -5 -10   7       24.98       25.20      2.43 o
  -4 -10   7       23.04       23.88      2.79 o
  -3 -10   7       41.06       34.58      1.62 o
  -2 -10   7        0.55       -2.42      1.61 o
  -1 -10   7       27.98       15.55      2.60 o
   0 -10   7      287.20      285.44      9.87 o
   1 -10   7       10.43        9.72      1.23 o
   2 -10   7      275.40      251.30      4.38 o
   3 -10   7        2.25        2.21      1.26 o
   4 -10   7        1.47        1.00      2.04 o
   5 -10   7        0.09        0.12      1.10 o
   6 -10   7        1.15       -0.60      1.76 o
   7 -10   7       18.18       14.85      1.23 o
   8 -10   7      152.41      170.46      6.37 o
   9 -10   7       24.02       22.75      1.75 o
  -6  -9   7        0.94        1.69      1.38 o
  -5  -9   7      143.50      142.05      3.76 o
  -4  -9   7       67.62       61.97      2.74 o
  -3  -9   7        1.67        2.04      0.66 o
  -2  -9   7       23.96       23.16      2.74 o
  -1  -9   7       68.39       55.04      1.98 o
   0  -9   7      400.10      405.10      8.45 o
   1  -9   7       36.97       36.38      1.15 o
   2  -9   7        7.20       10.20      1.27 o
   3  -9   7        5.36        4.51      0.77 o
   4  -9   7        5.21        4.60      0.84 o
   5  -9   7      126.19      122.28      6.37 o
   6  -9   7       42.19       44.11      2.49 o
   7  -9   7       33.94       33.01      4.46 o
   8  -9   7        7.25       10.04      1.75 o
   9  -9   7       20.69       24.81      1.85 o
  10  -9   7       21.37       23.16      5.42 o
  -7  -8   7        0.01        1.68      0.99 o
  -6  -8   7       41.93       33.47      2.07 o
  -5  -8   7       46.95       47.36      1.19 o
  -4  -8   7      197.36      179.47      3.93 o
  -3  -8   7       25.25       30.62      1.90 o
  -2  -8   7      175.25      171.66      4.71 o
  -1  -8   7        7.97        7.52      0.91 o
   0  -8   7        2.41        1.83      0.75 o
   1  -8   7      325.57      324.15      5.14 o
   2  -8   7       34.66       30.53      1.73 o
   3  -8   7      100.34       86.09      2.53 o
   4  -8   7        0.14        0.39      0.32 o
   5  -8   7        0.05        1.50      1.76 o
   6  -8   7        0.00        1.37      0.77 o
   7  -8   7        1.08        0.84      0.62 o
   8  -8   7       17.83       22.00      2.91 o
   9  -8   7        8.74        7.82      1.01 o
  10  -8   7       20.85       14.77      3.39 o
  -8  -7   7       19.21       16.15      1.17 o
  -7  -7   7       35.21       29.05      2.52 o
  -6  -7   7       13.72       15.46      2.13 o
  -5  -7   7      193.93      187.98      3.33 o
  -4  -7   7      105.09       97.60      2.00 o
  -3  -7   7       48.74       49.84      1.11 o
  -2  -7   7       17.76       19.06      1.54 o
  -1  -7   7       18.85       18.99      0.69 o
   0  -7   7       82.33       80.53      2.62 o
   1  -7   7        2.55        3.44      0.99 o
   2  -7   7       17.76       19.24      1.10 o
   3  -7   7       16.71       18.24      1.14 o
   4  -7   7        2.25        3.50      0.82 o
   5  -7   7      296.36      304.56     17.78 o
   6  -7   7      399.08      388.05     11.87 o
   7  -7   7      148.69      139.95      5.23 o
   8  -7   7       20.95       23.37      1.04 o
   9  -7   7        6.10        5.38      2.70 o
  10  -7   7       95.73       99.75     17.40 o
  -9  -6   7       16.21       15.63      2.13 o
  -8  -6   7        4.02        4.86      1.67 o
  -7  -6   7        2.61        7.35      1.79 o
  -6  -6   7      103.76      101.27      4.73 o
  -5  -6   7       83.46       86.12      2.73 o
  -4  -6   7       95.28       92.71      3.42 o
  -3  -6   7       14.88       13.48      1.46 o
  -2  -6   7       16.26       12.03      0.73 o
  -1  -6   7        1.77        2.35      0.65 o
   0  -6   7      533.51      561.67      7.54 o
   1  -6   7       26.58       26.76      1.39 o
   2  -6   7      754.39      815.64     11.46 o
   3  -6   7        7.82        4.90      0.64 o
   4  -6   7       13.53       20.81      1.17 o
   5  -6   7      404.90      409.58      9.91 o
   6  -6   7      551.45      566.24      9.38 o
   7  -6   7     1567.41     1638.29     23.96 o
   8  -6   7       25.70       22.60      1.87 o
   9  -6   7        6.91        4.76      0.84 o
  10  -6   7       20.21       18.15      1.35 o
  -9  -5   7        2.91        5.68      0.61 o
  -8  -5   7      124.40      129.21      3.44 o
  -7  -5   7       32.15       26.39      2.96 o
  -6  -5   7      114.64      114.55      3.24 o
  -5  -5   7       73.99       75.61      1.37 o
  -4  -5   7      153.95      149.20      3.49 o
  -3  -5   7       91.14       97.73      1.93 o
  -2  -5   7      128.80      143.66      2.34 o
  -1  -5   7      162.76      188.62      2.67 o
   0  -5   7        0.49        1.73      0.51 o
   1  -5   7      252.08      278.98      4.16 o
   2  -5   7      865.27      819.05     26.41 o
   3  -5   7        0.25       -0.01      0.35 o
   4  -5   7       56.05       45.95      0.76 o
   5  -5   7       11.49       13.49      0.97 o
   6  -5   7      149.50      138.32      3.53 o
   7  -5   7      606.90      614.18     10.90 o
   8  -5   7      126.63      131.76      3.76 o
   9  -5   7       31.54       35.34      3.59 o
  10  -5   7       13.44       12.77      1.36 o
 -10  -4   7        0.02        3.86      0.85 o
  -9  -4   7       19.44       15.68      2.87 o
  -8  -4   7      103.77      100.87      4.97 o
  -7  -4   7      474.07      482.27      7.05 o
  -6  -4   7      584.79      616.42     12.87 o
  -5  -4   7        0.34       -0.30      0.26 o
  -4  -4   7      232.97      238.82      4.53 o
  -3  -4   7      231.49      241.83      3.82 o
  -2  -4   7      589.42      649.67      8.28 o
  -1  -4   7      180.55      201.79      2.80 o
   0  -4   7     1446.28     1606.37     18.26 o
   1  -4   7      245.19      265.76      6.29 o
   2  -4   7        8.46        5.67      0.87 o
   3  -4   7      200.10      233.48      3.94 o
   4  -4   7        2.36        4.63      0.42 o
   5  -4   7      593.07      604.61      7.75 o
   6  -4   7      134.51      126.12      2.06 o
   7  -4   7       86.40       80.82      2.64 o
   8  -4   7        0.39        0.46      0.71 o
   9  -4   7       80.44       69.97      2.03 o
  10  -4   7       10.84        6.87      0.91 o
 -10  -3   7        1.09       -0.83      1.35 o
  -9  -3   7       81.07       80.45      2.28 o
  -8  -3   7        0.03        0.25      1.21 o
  -7  -3   7      606.27      612.20      8.68 o
  -6  -3   7       87.20       83.21      2.21 o
  -5  -3   7        5.72        4.31      0.67 o
  -4  -3   7        5.80        4.98      0.38 o
  -3  -3   7        3.66        4.69      0.62 o
  -2  -3   7      139.53      139.27      1.90 o
  -1  -3   7     1396.18     1454.49     19.93 o
   0  -3   7      531.53      548.63      6.52 o
   1  -3   7       52.99       59.68      2.69 o
   2  -3   7        0.18        0.37      0.42 o
   3  -3   7       70.44       78.46      1.52 o
   4  -3   7       13.48       15.33      0.58 o
   5  -3   7      213.92      216.33      4.85 o
   6  -3   7      259.66      255.62      7.45 o
   7  -3   7      148.01      140.00      4.33 o
   8  -3   7       11.39       10.64      0.99 o
   9  -3   7      148.23      147.82      6.34 o
  10  -3   7       30.32       30.29      2.51 o
 -10  -2   7        8.46        5.77      1.57 o
  -9  -2   7       44.44       36.97      1.36 o
  -8  -2   7      184.33      187.15      4.35 o
  -7  -2   7       52.89       45.03      2.73 o
  -6  -2   7      223.63      215.48      3.11 o
  -5  -2   7      319.25      321.86      8.32 o
  -4  -2   7        2.64        1.29      0.47 o
  -3  -2   7      735.94      768.85     10.78 o
  -2  -2   7      140.04      151.24      2.89 o
  -1  -2   7       15.58       17.33      1.17 o
   0  -2   7      408.26      408.33      5.35 o
   1  -2   7       54.74       56.67      1.18 o
   2  -2   7       12.85       13.57      0.60 o
   3  -2   7      345.50      355.69      6.84 o
   4  -2   7      129.98      129.60      3.06 o
   5  -2   7      103.30       87.64      3.59 o
   6  -2   7      137.56      130.01      3.20 o
   7  -2   7       80.25       75.39      2.55 o
   8  -2   7       17.15       14.11      1.49 o
   9  -2   7        2.75        4.79      2.73 o
  10  -2   7        1.82        1.86      1.79 o
 -10  -1   7       47.35       45.50      3.95 o
  -9  -1   7       13.88       14.36      0.72 o
  -8  -1   7      178.91      183.90      6.62 o
  -7  -1   7       29.95       25.59      1.89 o
  -6  -1   7      361.98      351.17      6.63 o
  -5  -1   7      557.71      555.23      7.21 o
  -4  -1   7      127.44      130.03      3.10 o
  -3  -1   7      300.51      311.88      4.83 o
  -2  -1   7      572.19      615.50      7.35 o
  -1  -1   7     1076.55     1167.10     14.35 o
   0  -1   7      294.00      306.64      6.42 o
   1  -1   7      413.47      392.26      5.03 o
   2  -1   7        0.42       -0.04      0.48 o
   3  -1   7      246.61      255.67      7.33 o
   4  -1   7       11.80        9.99      0.81 o
   5  -1   7       60.52       54.34      1.33 o
   6  -1   7       65.21       57.67      2.73 o
   7  -1   7       98.42       91.86      2.76 o
   8  -1   7      143.25      157.88      3.30 o
   9  -1   7        1.38        4.48      0.74 o
  10  -1   7       26.96       28.03      1.94 o
 -11   0   7       69.40       72.21      3.82 o
 -10   0   7       29.85       40.47      4.45 o
  -9   0   7        0.58        0.17      0.94 o
  -8   0   7       28.02       23.29      2.33 o
  -7   0   7        2.18        1.35      0.59 o
  -6   0   7      715.90      740.77     11.39 o
  -5   0   7       20.96       27.16      0.89 o
  -4   0   7       67.52       71.04      2.43 o
  -3   0   7      140.26      143.25      2.09 o
  -2   0   7     1383.07     1459.32     25.28 o
  -1   0   7      109.89       88.43      2.98 o
   0   0   7      959.07      942.96     24.64 o
   1   0   7      515.66      481.09      5.67 o
   2   0   7       61.73       63.50      1.36 o
   3   0   7     1439.73     1378.04     22.59 o
   4   0   7        0.53        2.56      1.13 o
   5   0   7        5.95       13.86      1.29 o
   6   0   7       15.34        9.82      1.22 o
   7   0   7      175.59      179.44      7.55 o
   8   0   7      163.51      178.01     11.53 o
   9   0   7        0.90        0.49      0.89 o
 -10   1   7        3.71       -1.32      0.88 o
  -9   1   7       70.67       69.19      4.48 o
  -8   1   7        8.14        8.67      0.97 o
  -7   1   7      138.94      129.11      5.23 o
  -6   1   7      164.46      149.44      3.45 o
  -5   1   7       47.21       44.12      1.17 o
  -4   1   7       23.87       21.30      0.76 o
  -3   1   7       24.70       24.13      0.88 o
  -2   1   7       36.74       34.06      1.62 o
  -1   1   7      181.27      176.26      4.95 o
   0   1   7      417.63      427.84      5.84 o
   1   1   7       15.73       17.35      1.29 o
   2   1   7      227.73      237.48      4.53 o
   3   1   7      178.25      172.64      5.44 o
   4   1   7      183.40      167.55      3.92 o
   5   1   7        2.29        0.11      0.57 o
   6   1   7       62.06       50.69      1.28 o
   7   1   7       40.69       37.96      2.30 o
   8   1   7      148.85      143.02      4.47 o
   9   1   7       67.88       60.72      8.37 o
 -10   2   7       39.31       35.18      2.88 o
  -9   2   7        4.42        3.94      0.65 o
  -8   2   7       46.91       44.62      3.04 o
  -7   2   7       28.75       25.87      1.02 o
  -6   2   7       21.86       20.29      0.94 o
  -5   2   7        0.12       -0.38      1.19 o
  -4   2   7       11.69        8.70      0.75 o
  -3   2   7      726.96      728.49     13.64 o
  -2   2   7       26.49       27.97      0.76 o
  -1   2   7      130.55      128.38      3.48 o
   0   2   7        8.17        9.85      0.84 o
   1   2   7      153.66      134.35      2.63 o
   2   2   7      304.99      306.84     17.64 o
   3   2   7        0.01       -0.36      0.44 o
   4   2   7       97.39       85.15      2.03 o
   5   2   7      114.67      108.35      3.66 o
   6   2   7        5.05        6.48      0.75 o
   7   2   7       22.25       18.48      1.05 o
   8   2   7        4.49        7.06      4.23 o
 -10   3   7       51.66       52.09      3.95 o
  -9   3   7       72.59       73.96      7.68 o
  -8   3   7        0.50        0.44      0.53 o
  -7   3   7        1.49        1.28      0.67 o
  -6   3   7      394.88      369.10      7.01 o
  -5   3   7      433.86      450.42     12.89 o
  -4   3   7       70.84       63.16      2.49 o
  -3   3   7       20.79       23.01      2.47 o
  -2   3   7      169.73      156.11      5.45 o
  -1   3   7      127.93      126.05      2.44 o
   0   3   7      589.34      572.32     26.86 o
   1   3   7       30.08       25.97      1.19 o
   2   3   7      182.84      170.99      3.95 o
   3   3   7      347.52      341.86      8.83 o
   4   3   7      185.99      189.13      9.76 o
   5   3   7       67.54       58.46      3.10 o
   6   3   7        0.14       -0.73      0.49 o
   7   3   7        5.21        9.70      3.26 o
 -10   4   7        0.06        7.96      1.88 o
  -9   4   7      133.32      149.49      5.69 o
  -8   4   7        0.05        1.83      0.67 o
  -7   4   7       58.19       64.94      2.06 o
  -6   4   7       41.80       26.63      1.33 o
  -5   4   7      305.74      278.49      8.27 o
  -4   4   7        0.00       -0.75      0.88 o
  -3   4   7       45.97       42.06      2.34 o
  -2   4   7      193.27      186.69      8.76 o
  -1   4   7       44.76       43.67      1.31 o
   0   4   7      463.68      503.62     10.52 o
   1   4   7      239.95      231.21     14.86 o
   2   4   7        6.31        4.60      0.94 o
   3   4   7        9.49        8.31      2.31 o
   4   4   7       10.53        9.97      1.44 o
   5   4   7        2.16        0.69      0.69 o
   6   4   7       98.13      109.08      3.64 o
  -9   5   7      206.92      218.63      7.78 o
  -8   5   7       48.43       52.92      6.21 o
  -7   5   7       24.05       25.55      1.17 o
  -6   5   7       80.31       87.32      2.59 o
  -5   5   7      350.80      334.81     12.97 o
  -4   5   7        4.19       11.91      1.17 o
  -3   5   7       56.03       38.58      4.23 o
  -2   5   7       94.83       94.42      5.30 o
  -1   5   7      150.01      158.72      7.87 o
   0   5   7      160.68      168.78      4.44 o
   1   5   7        4.60        2.42      1.72 o
   2   5   7      102.16       94.69      4.48 o
   3   5   7        1.14       -0.44      1.69 o
   4   5   7       16.71       17.20      1.54 o
   5   5   7       55.83       47.96      3.17 o
  -8   6   7       11.06       15.91      2.60 o
  -7   6   7        0.50        0.63      1.58 o
  -6   6   7       34.66       41.15      4.26 o
  -5   6   7        0.01       -0.06      1.52 o
  -4   6   7        6.71        2.11      2.62 o
  -3   6   7        8.44       10.51      2.73 o
  -2   6   7        4.08        5.96      0.92 o
  -1   6   7       51.55       56.49      5.10 o
   0   6   7        4.26        8.96      2.70 o
   1   6   7       16.76        9.69      1.32 o
   2   6   7        8.25        6.00      1.22 o
   3   6   7       68.75       59.09      3.00 o
   4   6   7        3.90        5.67      1.18 o
  -7   7   7       36.22       33.38      2.08 o
  -6   7   7        6.95        8.34      2.60 o
  -5   7   7       20.24       21.07      2.32 o
  -4   7   7        0.22        1.48      0.73 o
  -3   7   7       13.94       12.55      4.67 o
  -2   7   7      145.32      129.10      4.32 o
  -1   7   7       93.61       82.23     11.26 o
   0   7   7       24.37       29.46      2.54 o
   1   7   7        1.52       -0.38      0.80 o
   2   7   7        0.13        0.15      0.75 o
  -4   8   7       57.45       67.95      2.72 o
  -3   8   7        0.01       -1.39      1.00 o
  -2   8   7       43.21       38.76      8.31 o
  -1   8   7        0.21       -0.34      1.60 o
   2 -13   8       58.87       53.00      2.24 o
   3 -13   8        0.66       -0.93      0.73 o
  -2 -12   8        0.74        2.76      2.35 o
  -1 -12   8       17.30       12.06      0.94 o
   0 -12   8        5.97        7.92      2.63 o
   1 -12   8        8.83       11.34      2.10 o
   2 -12   8        0.04        2.83      2.44 o
   3 -12   8       30.34       30.91      1.58 o
   4 -12   8       94.43       99.34      4.11 o
   5 -12   8        7.71        3.40      1.41 o
   6 -12   8        9.43       17.43      2.79 o
  -4 -11   8        2.02        1.88      1.00 o
  -3 -11   8       13.82       13.20      1.43 o
  -2 -11   8       22.65       16.29      2.38 o
  -1 -11   8      141.32      137.86      3.23 o
   0 -11   8        6.79        7.97      1.02 o
   1 -11   8       31.69       31.75      1.55 o
   2 -11   8       79.68       79.60      4.03 o
   3 -11   8       39.86       35.57      2.77 o
   4 -11   8       20.86       25.34      4.26 o
   5 -11   8       11.00       13.32      1.47 o
   6 -11   8      159.63      166.49      6.18 o
   7 -11   8       37.12       34.97      3.20 o
  -5 -10   8       40.48       39.40      3.78 o
  -4 -10   8        0.22        0.95      0.82 o
  -3 -10   8        1.76        4.92      0.75 o
  -2 -10   8        0.73        4.22      1.89 o
  -1 -10   8      314.52      315.96     10.40 o
   0 -10   8      140.15      131.69      4.48 o
   1 -10   8       18.80       17.07      1.34 o
   2 -10   8        0.03       -0.21      0.80 o
   3 -10   8      133.10      156.21      8.80 o
   4 -10   8       11.16        9.36      1.06 o
   5 -10   8       96.76       85.37      4.36 o
   6 -10   8        2.93        2.28      0.94 o
   7 -10   8       27.25       36.88      1.90 o
   8 -10   8        0.19        1.73      4.20 o
   9 -10   8       93.46       98.66      9.78 o
  -6  -9   8       63.91       70.66      3.81 o
  -5  -9   8        2.06        0.27      0.80 o
  -4  -9   8       16.19       19.82      1.19 o
  -3  -9   8       10.61       11.33      1.44 o
  -2  -9   8       91.73       89.80      4.35 o
  -1  -9   8       76.18       65.08      2.23 o
   0  -9   8        8.81        5.79      1.23 o
   1  -9   8       91.45       98.02      2.28 o
   2  -9   8        3.66        3.33      0.75 o
   3  -9   8        0.00        0.09      1.04 o
   4  -9   8       43.38       31.24      1.76 o
   5  -9   8       38.39       39.32      8.75 o
   6  -9   8      110.78      110.23      4.62 o
   7  -9   8      123.74      135.40      5.13 o
   8  -9   8        0.02       -1.12      0.74 o
   9  -9   8        0.07        2.58      0.86 o
  -7  -8   8       20.15       21.32      1.76 o
  -6  -8   8       55.20       46.53      2.28 o
  -5  -8   8        0.75        2.71      1.42 o
  -4  -8   8       37.04       36.79      2.13 o
  -3  -8   8        4.65        5.40      0.65 o
  -2  -8   8        8.80        9.23      1.69 o
  -1  -8   8       28.14       26.95      1.42 o
   0  -8   8      305.93      305.89      5.71 o
   1  -8   8       43.26       41.02      1.58 o
   2  -8   8      183.74      190.47      7.04 o
   3  -8   8       94.29      114.20      6.02 o
   4  -8   8       51.35       44.32      3.69 o
   5  -8   8       49.13       47.89      2.93 o
   6  -8   8      101.52      113.88      3.59 o
   7  -8   8        1.30        2.67      1.69 o
   8  -8   8        3.00        6.42      0.72 o
   9  -8   8       25.45       25.97      1.69 o
  10  -8   8        5.50        7.40      1.88 o
  -8  -7   8       44.32       45.77      2.12 o
  -7  -7   8        0.04        0.44      1.25 o
  -6  -7   8       15.29       12.01      1.00 o
  -5  -7   8       23.52       23.90      1.60 o
  -4  -7   8      253.04      237.63      3.76 o
  -3  -7   8      149.62      147.53      4.24 o
  -2  -7   8        6.52        8.65      1.24 o
  -1  -7   8        4.83        4.55      0.85 o
   0  -7   8      371.74      366.21      6.51 o
   1  -7   8       17.62       23.87      1.36 o
   2  -7   8       90.40       96.65      3.15 o
   3  -7   8        8.01       11.83      1.38 o
   4  -7   8       82.73       84.44      2.34 o
   5  -7   8       63.78       54.63      2.18 o
   6  -7   8     1035.57     1116.66     30.62 o
   7  -7   8      227.76      241.19      6.15 o
   8  -7   8       15.16       14.78      2.68 o
   9  -7   8        2.46        2.77      1.03 o
  10  -7   8       83.54       96.51      9.44 o
  -8  -6   8        4.03        5.50      0.92 o
  -7  -6   8        0.01        2.95      1.76 o
  -6  -6   8        7.66       10.27      2.46 o
  -5  -6   8        0.86        1.20      0.70 o
  -4  -6   8       33.04       30.13      0.98 o
  -3  -6   8       70.44       68.13      1.58 o
  -2  -6   8      271.29      293.12      6.12 o
  -1  -6   8      323.86      330.73      5.78 o
   0  -6   8       12.43       13.80      0.94 o
   1  -6   8      119.70      116.65      1.83 o
   2  -6   8      270.70      277.29      4.02 o
   3  -6   8        0.94        2.01      0.31 o
   4  -6   8      197.55      181.82      3.57 o
   5  -6   8        4.68        5.81      1.10 o
   6  -6   8      222.19      249.14      4.41 o
   7  -6   8      282.67      314.99      5.94 o
   8  -6   8        3.68        5.92      1.95 o
   9  -6   8        4.71        5.94      0.65 o
  10  -6   8        6.58        9.60      2.76 o
  -9  -5   8       35.14       36.05      4.57 o
  -8  -5   8       35.68       32.44      3.24 o
  -7  -5   8       90.07       99.34      4.42 o
  -6  -5   8       99.30       97.81      4.22 o
  -5  -5   8      370.53      359.31      6.15 o
  -4  -5   8       47.79       42.60      1.17 o
  -3  -5   8      926.40      981.17     13.37 o
  -2  -5   8       71.66       66.06      2.75 o
  -1  -5   8       11.03       10.88      0.77 o
   0  -5   8      255.40      249.84      5.13 o
   1  -5   8       28.91       27.35      0.82 o
   2  -5   8       15.14       27.03      0.78 o
   3  -5   8      191.71      188.85      3.69 o
   4  -5   8        0.00       -0.43      0.29 o
   5  -5   8      148.48      136.89      2.30 o
   6  -5   8       19.60       17.72      1.24 o
   7  -5   8       49.31       40.46      2.60 o
   8  -5   8       81.81       81.69      2.04 o
   9  -5   8      132.57      141.41      4.30 o
  10  -5   8       13.65       15.01      1.10 o
  -9  -4   8      107.93       99.96      3.36 o
  -8  -4   8       10.74       10.28      0.89 o
  -7  -4   8      198.74      193.72      3.89 o
  -6  -4   8       78.93       78.05      1.90 o
  -5  -4   8        0.80       -0.19      0.52 o
  -4  -4   8      467.22      477.31      6.34 o
  -3  -4   8      216.37      228.40      4.18 o
  -2  -4   8       32.46       27.82      0.86 o
  -1  -4   8       14.84       21.48      0.66 o
   0  -4   8       49.09       47.88      1.48 o
   1  -4   8      480.73      493.21      9.46 o
   2  -4   8      664.34      708.39      9.08 o
   3  -4   8      532.20      582.60      7.84 o
   4  -4   8        7.01        7.49      1.31 o
   5  -4   8        7.23        9.91      1.02 o
   6  -4   8        5.67        7.89      0.99 o
   7  -4   8      127.72      117.62      4.55 o
   8  -4   8      231.44      234.91      5.87 o
   9  -4   8       24.07       22.62      1.87 o
  10  -4   8       21.18       19.41      1.52 o
 -10  -3   8        2.41        1.47      3.45 o
  -9  -3   8       62.13       67.10      2.35 o
  -8  -3   8      164.56      160.70     10.69 o
  -7  -3   8      487.10      493.10      7.99 o
  -6  -3   8       29.95       27.70      1.80 o
  -5  -3   8        2.47        2.50      0.82 o
  -4  -3   8       21.55       24.36      1.30 o
  -3  -3   8       65.39       89.44      3.40 o
  -2  -3   8      295.34      308.50      5.82 o
  -1  -3   8       19.24       25.82      1.17 o
   0  -3   8      169.80      184.81      2.46 o
   1  -3   8        0.50       -0.56      0.72 o
   2  -3   8      122.39      121.00      1.76 o
   3  -3   8       36.74       41.35      1.27 o
   4  -3   8       37.81       34.47      1.52 o
   5  -3   8        2.09        2.24      0.57 o
   6  -3   8      450.62      416.84      8.17 o
   7  -3   8       24.43       18.77      0.76 o
   8  -3   8      304.70      334.23      5.83 o
   9  -3   8      145.33      147.20      4.70 o
  10  -3   8       60.14       76.47      4.34 o
 -10  -2   8       12.54       13.56      4.20 o
  -9  -2   8       32.67       33.03      4.81 o
  -8  -2   8       67.70       76.99      9.69 o
  -7  -2   8      886.12      883.42     13.57 o
  -6  -2   8      260.21      253.85      3.98 o
  -5  -2   8       10.11        5.62      0.87 o
  -4  -2   8      186.83      192.11      3.48 o
  -3  -2   8      262.23      265.75      3.21 o
  -2  -2   8      112.29      117.97      2.61 o
  -1  -2   8       57.75       59.00      2.12 o
   0  -2   8       23.43       21.26      0.96 o
   1  -2   8        3.90        6.49      0.92 o
   2  -2   8     1166.74     1211.41     15.23 o
   3  -2   8       48.77       44.11      1.69 o
   4  -2   8      422.92      383.48      7.92 o
   5  -2   8      180.15      172.66      2.59 o
   6  -2   8        4.42        5.78      0.83 o
   7  -2   8      282.49      284.43      6.91 o
   8  -2   8      132.33      135.55      3.43 o
   9  -2   8       23.66       28.99      3.14 o
 -10  -1   8        5.47        7.96      1.37 o
  -9  -1   8       30.63       28.08      4.13 o
  -8  -1   8      223.60      205.76      4.86 o
  -7  -1   8        0.00       -0.59      0.40 o
  -6  -1   8       94.97       83.31      2.66 o
  -5  -1   8      134.35      119.66      3.43 o
  -4  -1   8        2.04        2.89      0.60 o
  -3  -1   8        0.02        0.15      0.41 o
  -2  -1   8        4.86        6.39      0.50 o
  -1  -1   8      244.86      256.48      3.87 o
   0  -1   8        3.64        1.15      0.39 o
   1  -1   8       15.93       17.55      0.52 o
   2  -1   8      149.27      150.93      3.52 o
   3  -1   8        1.69        4.94      0.43 o
   4  -1   8      225.81      199.26      7.76 o
   5  -1   8       10.24       12.68      1.29 o
   6  -1   8       48.74       48.12      1.88 o
   7  -1   8       32.81       29.42      1.96 o
   8  -1   8        4.13        6.61      1.37 o
   9  -1   8      130.86      167.24     10.88 o
 -10   0   8        1.00        0.16      0.90 o
  -9   0   8        1.79        0.71      0.51 o
  -8   0   8       57.03       55.25      1.48 o
  -7   0   8      124.03      125.66      2.23 o
  -6   0   8        3.52        3.54      0.63 o
  -5   0   8       26.27       25.74      1.21 o
  -4   0   8       19.53       16.39      1.24 o
  -3   0   8      144.17      135.32      3.85 o
  -2   0   8      304.10      299.48      5.68 o
  -1   0   8       37.75       43.55      1.89 o
   0   0   8      236.33      214.42      4.19 o
   1   0   8      560.82      559.42      6.54 o
   2   0   8       89.45       90.33      1.74 o
   3   0   8        0.08       -0.71      0.65 o
   4   0   8      138.26      150.14      2.68 o
   5   0   8       64.20       37.48      2.67 o
   6   0   8       48.72       57.24      1.92 o
   7   0   8        1.99       -0.50      0.81 o
   8   0   8       98.52      112.65     10.04 o
   9   0   8      222.92      240.11      8.73 o
  -9   1   8       72.14       75.95      3.60 o
  -8   1   8       21.61       20.58      1.00 o
  -7   1   8        4.59        2.57      0.35 o
  -6   1   8       17.32       14.63      0.67 o
  -5   1   8        0.81        2.74      0.55 o
  -4   1   8       44.51       54.98      1.21 o
  -3   1   8      485.35      476.53      7.87 o
  -2   1   8       87.83       95.95      2.98 o
  -1   1   8      118.67      120.55      4.09 o
   0   1   8     1968.60     1939.50     29.47 o
   1   1   8       22.43       20.72      1.82 o
   2   1   8      219.65      215.07      7.06 o
   3   1   8       13.01       11.78      1.12 o
   4   1   8      150.05      120.38      2.76 o
   5   1   8      712.92      661.07     19.80 o
   6   1   8        0.49        1.20      1.88 o
   7   1   8      122.24      109.22      3.07 o
   8   1   8        2.80        0.10      1.38 o
 -10   2   8        6.94        4.41      0.54 o
  -9   2   8      233.71      248.63      8.82 o
  -8   2   8        6.73        9.53      1.72 o
  -7   2   8       36.94       35.96      2.15 o
  -6   2   8        0.56       -0.34      1.10 o
  -5   2   8      244.34      214.43      5.64 o
  -4   2   8       10.14        0.65      0.49 o
  -3   2   8        0.31       -0.29      1.40 o
  -2   2   8        0.78        3.06      0.66 o
  -1   2   8      160.94      135.10      5.36 o
   0   2   8     1939.65     2014.05     33.64 o
   1   2   8      114.94      111.49      4.46 o
   2   2   8        5.19        8.34      2.38 o
   3   2   8        5.86       12.49      1.27 o
   4   2   8      220.41      219.53      7.32 o
   5   2   8       45.03       39.44      1.76 o
   6   2   8        7.85        9.15      1.82 o
   7   2   8        6.99       11.98      4.42 o
  -9   3   8      147.22      176.50      6.64 o
  -8   3   8        3.95        8.08      1.22 o
  -7   3   8        0.05       -0.85      0.83 o
  -6   3   8        2.32        4.91      0.91 o
  -5   3   8      294.62      272.70      5.60 o
  -4   3   8       83.03       61.25      2.44 o
  -3   3   8        0.26        0.84      1.09 o
  -2   3   8       69.72       61.89      5.40 o
  -1   3   8       37.74       41.36      1.89 o
   0   3   8       31.51       36.12      4.09 o
   1   3   8       43.80       52.98      1.73 o
   2   3   8        1.28       -0.77      1.79 o
   3   3   8      168.26      170.19      5.17 o
   4   3   8        0.01        1.28      0.74 o
   5   3   8        2.20        2.27      2.01 o
   6   3   8        1.88        1.77      0.85 o
  -9   4   8       16.83       15.87      5.17 o
  -8   4   8       64.67       85.96     10.22 o
  -7   4   8        0.31        0.30      2.16 o
  -6   4   8        5.59        5.19      1.13 o
  -5   4   8       67.54       64.75      4.22 o
  -4   4   8        1.32       -0.57      0.66 o
  -3   4   8       75.85       69.60      3.10 o
  -2   4   8       40.65       43.84      3.33 o
  -1   4   8        5.92        5.75      2.19 o
   0   4   8        9.77        8.38      0.77 o
   1   4   8        8.11        5.55      3.23 o
   2   4   8       10.93        8.95      2.60 o
   3   4   8        8.76        9.35      1.13 o
   4   4   8       20.00       17.52      1.39 o
   5   4   8       31.31       25.92      1.46 o
  -8   5   8       64.21       81.66      3.62 o
  -7   5   8        9.77        9.63      1.38 o
  -6   5   8       30.45       32.20      2.86 o
  -5   5   8       44.85       42.95      5.22 o
  -4   5   8       32.62       34.55      2.91 o
  -3   5   8       51.11       54.82      4.80 o
  -2   5   8        0.02        2.93      2.20 o
  -1   5   8      147.27      164.50      4.24 o
   0   5   8       27.39       21.24      1.56 o
   1   5   8       90.48       98.82      3.67 o
   2   5   8       29.32       26.49      2.02 o
   3   5   8       18.81       15.17      1.52 o
   4   5   8       22.41       18.73      2.04 o
  -7   6   8        3.74        4.15      1.47 o
  -6   6   8       31.04       23.06      1.63 o
  -5   6   8        0.93       -0.40      1.43 o
  -4   6   8        0.97        2.00      1.23 o
  -3   6   8        7.89        7.92      1.88 o
  -2   6   8       38.68       45.93      2.14 o
  -1   6   8        0.53        2.71      0.79 o
   0   6   8       25.36       20.38      8.40 o
   1   6   8       34.18       29.72      6.27 o
   2   6   8        9.54        8.04      4.99 o
  -5   7   8       58.22       65.19      4.01 o
  -4   7   8        8.73       10.33      2.63 o
  -3   7   8        1.25        5.02      1.17 o
  -2   7   8       35.78       37.82      2.50 o
  -1   7   8       64.30       60.51      3.61 o
   0   7   8       19.28       23.34      5.71 o
  -1 -12   9      141.11      125.62      6.95 o
   0 -12   9       57.54       50.27      2.34 o
   1 -12   9       29.67       31.61      1.69 o
   2 -12   9        5.62        6.78      2.28 o
   3 -12   9       33.91       32.54      1.76 o
   4 -12   9       12.86       12.90      5.61 o
   5 -12   9        2.84       10.58      3.42 o
   6 -12   9        0.04       -0.94      2.23 o
  -3 -11   9       19.08       16.93      2.63 o
  -2 -11   9        0.22        0.19      0.59 o
  -1 -11   9       10.81       10.10      2.07 o
   0 -11   9        1.45        5.92      2.33 o
   1 -11   9       26.58       27.95      2.66 o
   2 -11   9       43.80       43.84      1.71 o
   3 -11   9       37.94       37.97      2.33 o
   4 -11   9        0.14       -0.30      2.26 o
   5 -11   9       12.71       14.65      2.26 o
   6 -11   9       71.14       77.23      3.35 o
   7 -11   9       22.12       18.68      1.30 o
  -5 -10   9        9.58       12.05      2.01 o
  -4 -10   9        0.02        0.47      1.31 o
  -3 -10   9        2.34        3.32      1.83 o
  -2 -10   9      101.25       91.41      5.13 o
  -1 -10   9       28.78       26.90      2.53 o
   0 -10   9       84.12       76.54      2.62 o
   1 -10   9        1.00        0.75      1.35 o
   2 -10   9      153.21      149.88      4.05 o
   3 -10   9        2.66        1.27      1.12 o
   4 -10   9       42.55       42.61      5.96 o
   5 -10   9       92.27       91.75     14.58 o
   6 -10   9      152.02      156.44      3.99 o
   7 -10   9      397.92      432.00     11.94 o
   8 -10   9        0.76        1.41      1.41 o
  -6  -9   9        3.30        5.77      0.90 o
  -5  -9   9        0.06       -0.37      0.85 o
  -4  -9   9        1.55        0.90      1.52 o
  -3  -9   9        0.02       -0.36      0.93 o
  -2  -9   9       33.19       33.75      1.57 o
  -1  -9   9       38.18       30.96      1.87 o
   0  -9   9       32.37       33.40      1.23 o
   1  -9   9        3.93        3.63      1.33 o
   2  -9   9       45.75       34.10      1.85 o
   3  -9   9       33.85       30.40      3.22 o
   4  -9   9        2.19        3.85      1.15 o
   5  -9   9       16.58       14.47      1.98 o
   6  -9   9      393.37      428.09     10.14 o
   7  -9   9      233.15      223.05      5.38 o
   8  -9   9        0.88       -1.31      1.16 o
  -7  -8   9        0.44       -1.12      0.75 o
  -6  -8   9        6.80        7.49      1.72 o
  -5  -8   9       12.50       15.37      0.87 o
  -4  -8   9        6.50        6.85      1.59 o
  -3  -8   9        1.14        0.72      0.64 o
  -2  -8   9       39.62       28.16      3.00 o
  -1  -8   9       21.37       22.44      1.22 o
   0  -8   9        0.69        2.94      0.79 o
   1  -8   9       53.60       54.37      4.96 o
   2  -8   9      172.39      174.51      4.79 o
   3  -8   9      145.88      129.18      3.16 o
   4  -8   9       52.25       58.80      2.85 o
   5  -8   9       54.34       51.41      3.38 o
   6  -8   9      171.97      160.33      5.82 o
   7  -8   9      247.35      251.35      5.79 o
   8  -8   9        8.72        7.96      1.11 o
   9  -8   9       17.55       14.67      3.26 o
  -8  -7   9       58.98       49.33      3.35 o
  -7  -7   9      130.70      123.82      4.99 o
  -6  -7   9       44.33       44.99      2.34 o
  -5  -7   9       68.79       69.89      4.28 o
  -4  -7   9        9.34        7.17      0.50 o
  -3  -7   9      441.27      445.92      6.66 o
  -2  -7   9      677.23      654.08     18.95 o
  -1  -7   9       15.77       14.32      1.66 o
   0  -7   9       68.00       66.62      3.89 o
   1  -7   9        7.38        6.64      0.72 o
   2  -7   9      300.63      322.18      4.98 o
   3  -7   9       95.17      104.57      2.68 o
   4  -7   9       21.47       30.36      2.32 o
   5  -7   9       18.15       20.71      1.28 o
   6  -7   9       13.42       11.90      0.62 o
   7  -7   9      234.43      237.50      7.75 o
   8  -7   9        4.17        5.28      1.41 o
   9  -7   9      145.96      150.65      5.67 o
  -8  -6   9        3.72        5.03      1.53 o
  -7  -6   9      791.53      802.65     20.53 o
  -6  -6   9      548.28      565.68     11.71 o
  -5  -6   9      152.16      146.35      3.94 o
  -4  -6   9       78.18       84.80      1.75 o
  -3  -6   9        0.09        0.15      0.56 o
  -2  -6   9      108.92      109.34      3.95 o
  -1  -6   9       31.93       34.54      1.73 o
   0  -6   9        0.04        1.45      1.14 o
   1  -6   9      486.53      514.27      8.97 o
   2  -6   9        5.86        8.05      1.55 o
   3  -6   9       89.45       95.57      2.27 o
   4  -6   9        0.05       -0.27      0.29 o
   5  -6   9        0.71        1.47      0.69 o
   6  -6   9      299.76      286.66      4.39 o
   7  -6   9        6.42        8.74      1.74 o
   8  -6   9        0.63        1.85      1.07 o
   9  -6   9       23.53       19.82      2.04 o
  -9  -5   9        0.10       -0.74      0.71 o
  -8  -5   9       58.65       61.32      2.27 o
  -7  -5   9      112.65      110.26      5.89 o
  -6  -5   9        0.06        0.88      1.21 o
  -5  -5   9       42.29       37.15      1.60 o
  -4  -5   9       65.03       75.74      2.16 o
  -3  -5   9      589.85      587.83      8.44 o
  -2  -5   9       59.57       56.02      2.81 o
  -1  -5   9      114.97      126.73      2.21 o
   0  -5   9      148.79      148.14      4.47 o
   1  -5   9      111.05      135.44      2.17 o
   2  -5   9       54.24       51.63      1.54 o
   3  -5   9      245.33      231.52      3.87 o
   4  -5   9       99.30       99.16      2.28 o
   5  -5   9       45.94       50.68      2.42 o
   6  -5   9      204.51      186.03      3.97 o
   7  -5   9        1.51        3.12      0.92 o
   8  -5   9        7.15        8.11      1.29 o
   9  -5   9        1.64        3.30      1.29 o
  -9  -4   9        1.40        1.02      0.65 o
  -8  -4   9      210.29      212.45     15.15 o
  -7  -4   9       31.83       27.86      1.90 o
  -6  -4   9       24.19       25.64      0.90 o
  -5  -4   9       89.53       92.70      1.73 o
  -4  -4   9        1.65        3.06      0.95 o
  -3  -4   9      177.98      184.56      3.31 o
  -2  -4   9      289.54      311.98      4.37 o
  -1  -4   9      103.81      102.12      2.58 o
   0  -4   9      584.08      610.26      8.03 o
   1  -4   9      401.02      429.16      6.91 o
   2  -4   9      399.19      423.74      6.65 o
   3  -4   9       53.55       49.76      1.71 o
   4  -4   9        4.91        2.43      0.72 o
   5  -4   9      117.47      118.49      2.64 o
   6  -4   9      366.87      365.71      6.08 o
   7  -4   9       10.51        8.30      1.11 o
   8  -4   9       20.14       24.79      2.04 o
   9  -4   9        8.89        9.78      1.60 o
  -9  -3   9        3.81        6.77      1.01 o
  -8  -3   9       34.82       32.83      2.96 o
  -7  -3   9        9.84        8.78      0.65 o
  -6  -3   9      560.91      562.82     13.98 o
  -5  -3   9        2.33        1.25      0.63 o
  -4  -3   9      169.30      153.72      4.57 o
  -3  -3   9       33.63       32.10      1.33 o
  -2  -3   9       24.65       20.61      1.74 o
  -1  -3   9      454.92      502.69      6.62 o
   0  -3   9       50.86       57.01      1.57 o
   1  -3   9      691.58      711.86     10.01 o
   2  -3   9      329.32      335.54      5.56 o
   3  -3   9      232.86      224.75      4.67 o
   4  -3   9       25.69       21.51      1.09 o
   5  -3   9       50.65       44.48      2.68 o
   6  -3   9      231.27      223.30      4.01 o
   7  -3   9        5.46        3.68      0.74 o
   8  -3   9        0.32        0.95      1.46 o
   9  -3   9       98.41      107.47      3.55 o
  -9  -2   9        2.44        6.04      1.04 o
  -8  -2   9        0.76       -0.54      2.57 o
  -7  -2   9       85.80       93.55      2.52 o
  -6  -2   9        0.09        0.25      0.41 o
  -5  -2   9       17.09       17.55      2.33 o
  -4  -2   9        0.96        1.73      1.01 o
  -3  -2   9      284.95      283.98      4.82 o
  -2  -2   9       17.29       18.07      1.18 o
  -1  -2   9      108.97      109.40      3.05 o
   0  -2   9      681.10      711.78     12.69 o
   1  -2   9       54.58       49.69      1.58 o
   2  -2   9       15.81       12.43      0.80 o
   3  -2   9      130.49      128.09      2.42 o
   4  -2   9      172.08      151.31      2.79 o
   5  -2   9       48.79       38.96      1.00 o
   6  -2   9        0.97        1.88      0.74 o
   7  -2   9       44.59       46.90      2.24 o
   8  -2   9        1.77        6.81      2.29 o
   9  -2   9       35.15       35.79      7.62 o
 -10  -1   9        0.08       -0.98      0.76 o
  -9  -1   9        0.82        0.40      0.70 o
  -8  -1   9       26.12       16.37      2.08 o
  -7  -1   9       28.72       25.17      1.29 o
  -6  -1   9        0.06        1.82      0.94 o
  -5  -1   9       17.77       15.50      0.93 o
  -4  -1   9       24.17       16.91      0.65 o
  -3  -1   9      303.64      287.65      3.97 o
  -2  -1   9       26.54       27.71      1.65 o
  -1  -1   9      191.76      169.69      3.72 o
   0  -1   9      747.43      778.18     11.19 o
   1  -1   9      198.82      188.57      4.10 o
   2  -1   9      909.07      897.30     14.58 o
   3  -1   9       97.58      104.74      5.44 o
   4  -1   9        0.64        1.78      0.90 o
   5  -1   9       53.60       45.70      2.40 o
   6  -1   9        3.54        5.42      0.96 o
   7  -1   9       19.60       22.63      1.94 o
   8  -1   9        8.18        5.05      1.38 o
 -10   0   9        4.54        9.91      1.94 o
  -9   0   9        5.93        4.51      2.08 o
  -8   0   9       65.79       64.51      5.16 o
  -7   0   9      233.92      236.60      4.69 o
  -6   0   9      123.60      119.39      2.16 o
  -5   0   9       24.16       22.95      1.10 o
  -4   0   9       19.59       23.32      1.72 o
  -3   0   9      382.94      386.06      8.89 o
  -2   0   9      367.91      379.01     10.73 o
  -1   0   9       71.75       86.76      3.29 o
   0   0   9      143.14      138.58      3.87 o
   1   0   9       56.88       50.67      1.34 o
   2   0   9      171.57      160.06      2.72 o
   3   0   9       41.89       38.48      1.35 o
   4   0   9        1.20        1.94      1.26 o
   5   0   9        0.09        0.99      0.74 o
   6   0   9       57.16       52.39      1.52 o
   7   0   9       36.98       35.78      1.58 o
   8   0   9       46.77       53.78      5.86 o
  -9   1   9       69.69       74.56      3.50 o
  -8   1   9       14.75       12.77      1.90 o
  -7   1   9       19.48       13.17      1.82 o
  -6   1   9       20.27       15.72      0.67 o
  -5   1   9       75.90       59.24      3.15 o
  -4   1   9        2.69        1.58      0.57 o
  -3   1   9      200.87      186.65      5.82 o
  -2   1   9      332.10      295.49      6.22 o
  -1   1   9      348.08      354.97      6.88 o
   0   1   9      485.30      493.71     19.30 o
   1   1   9       44.52       35.19      1.67 o
   2   1   9      373.65      378.97     12.06 o
   3   1   9      374.91      376.11      7.98 o
   4   1   9        3.98       -0.66      0.78 o
   5   1   9      159.19      135.83      4.23 o
   6   1   9        3.26        7.24      1.55 o
   7   1   9       22.37       19.08      1.41 o
  -9   2   9       14.72       28.22      3.39 o
  -8   2   9        2.36        0.89      1.66 o
  -7   2   9        0.14        1.08      1.37 o
  -6   2   9       86.50       94.78      2.76 o
  -5   2   9      453.49      436.51     21.02 o
  -4   2   9        1.78        2.99      0.85 o
  -3   2   9       16.96       13.27      0.77 o
  -2   2   9      115.68      123.15      5.50 o
  -1   2   9       26.89       36.56      2.75 o
   0   2   9      227.54      235.78      4.91 o
   1   2   9       42.97       41.62      3.14 o
   2   2   9       94.74       90.41      6.21 o
   3   2   9        7.08       12.24      1.54 o
   4   2   9        3.43        4.83      3.35 o
   5   2   9       14.45       12.92      2.26 o
   6   2   9       25.01       22.91      1.33 o
  -9   3   9      160.88      186.18      7.22 o
  -8   3   9        1.92        2.54      0.75 o
  -7   3   9       14.66       16.05      4.49 o
  -6   3   9        4.20        4.75      0.84 o
  -5   3   9       40.67       46.34      3.31 o
  -4   3   9       29.12       24.98      1.60 o
  -3   3   9      175.88      171.33      9.26 o
  -2   3   9        8.43        5.15      1.35 o
  -1   3   9       31.12       41.41      1.91 o
   0   3   9        2.47        3.93      2.66 o
   1   3   9        0.32        2.02      2.38 o
   2   3   9       14.63       14.78      1.60 o
   3   3   9        0.52        0.26      0.86 o
   4   3   9        2.89        2.05      1.94 o
   5   3   9       56.71       54.33      6.71 o
  -8   4   9        0.29        1.29      1.22 o
  -7   4   9       48.64       42.22      9.56 o
  -6   4   9       82.94       97.47      3.32 o
  -5   4   9      118.75      121.08      9.37 o
  -4   4   9       68.02       65.36      5.34 o
  -3   4   9        5.34        4.64      0.82 o
  -2   4   9        6.35        7.81      2.95 o
  -1   4   9       19.75       18.86      4.18 o
   0   4   9      104.71      106.50      7.03 o
   1   4   9        7.91        5.42      2.76 o
   2   4   9       61.18       65.98      2.88 o
   3   4   9        7.74        6.82      1.25 o
   4   4   9       38.06       35.55      2.63 o
  -7   5   9       10.04       10.70      6.71 o
  -6   5   9       32.47       32.79      2.73 o
  -5   5   9       54.39       66.39      2.48 o
  -4   5   9       46.49       56.16      6.54 o
  -3   5   9       57.60       63.29      5.05 o
  -2   5   9        8.05        7.15      1.57 o
  -1   5   9        8.45        9.62      2.68 o
   0   5   9       30.60       35.20      1.93 o
   1   5   9        3.98        2.95      1.50 o
   2   5   9       32.58       26.72      2.51 o
   3   5   9       49.97       48.19      9.00 o
  -5   6   9       18.54       16.06      2.85 o
  -4   6   9      102.81      132.74      6.43 o
  -3   6   9       13.34       12.86      3.92 o
  -2   6   9      192.62      194.56      7.30 o
  -1   6   9        7.53       16.86      3.70 o
   0   6   9        5.77        9.29      4.64 o
  -1 -12  10       23.98       16.98      1.31 o
   0 -12  10        0.05       -0.53      1.74 o
   1 -12  10        2.11        1.47      0.98 o
   2 -12  10        2.62        2.81      1.58 o
   3 -12  10        0.96       -0.32      0.78 o
   4 -12  10        5.83        5.95      3.70 o
   5 -12  10        2.02        2.79      1.02 o
  -3 -11  10        2.47        4.56      0.77 o
  -2 -11  10        0.24        0.62      1.18 o
  -1 -11  10       16.67       18.27      1.28 o
   0 -11  10       54.96       48.53      2.52 o
   1 -11  10      109.56      108.98      9.12 o
   2 -11  10       15.46       15.86      1.23 o
   3 -11  10        0.01        3.00      1.15 o
   4 -11  10       37.44       36.72      2.11 o
   5 -11  10        2.75       -0.04      0.86 o
   6 -11  10        8.49       10.75      2.82 o
   7 -11  10        9.59        5.75      4.26 o
  -4 -10  10        0.00       -0.94      0.62 o
  -3 -10  10       48.74       54.53      2.66 o
  -2 -10  10       69.73       59.64      5.49 o
  -1 -10  10       52.20       54.62      3.17 o
   0 -10  10        7.08        5.22      1.08 o
   1 -10  10       22.61       17.04      2.43 o
   2 -10  10        0.78        4.92      2.86 o
   3 -10  10        4.30        9.63      1.35 o
   4 -10  10       47.93       51.94      9.28 o
   5 -10  10        4.96        3.67      1.04 o
   6 -10  10       82.80       79.46      2.86 o
   7 -10  10        0.13        4.29      2.01 o
  -5  -9  10        0.01        0.46      0.91 o
  -4  -9  10       39.62       32.80      2.54 o
  -3  -9  10       44.55       51.69      1.71 o
  -2  -9  10       18.60       13.41      2.80 o
  -1  -9  10        8.41        4.27      0.71 o
   0  -9  10      176.37      181.12      8.25 o
   1  -9  10       21.67       24.58      3.18 o
   2  -9  10       12.32       12.22      1.04 o
   3  -9  10       79.67       70.23      4.06 o
   4  -9  10        3.49       -1.69      1.13 o
   5  -9  10      130.75      134.85     12.95 o
   6  -9  10      291.94      347.83      7.65 o
   7  -9  10        0.04        0.09      0.78 o
  -6  -8  10       69.11       66.54      2.87 o
  -5  -8  10       78.95       70.70      3.89 o
  -4  -8  10        4.57        1.69      0.70 o
  -3  -8  10      449.45      436.43     14.50 o
  -2  -8  10       54.42       51.72      2.49 o
  -1  -8  10      101.05      103.77      2.97 o
   0  -8  10        4.93        6.73      1.17 o
   1  -8  10       54.66       56.01      2.27 o
   2  -8  10        0.12        2.04      1.71 o
   3  -8  10       69.80       73.76      3.94 o
   5  -8  10        2.74        3.83      2.33 o
   6  -8  10        1.23        1.01      1.48 o
   7  -8  10        8.89        8.89      1.65 o
   8  -8  10        5.09        7.65      1.94 o
   9  -8  10        7.48       11.47      2.45 o
  -7  -7  10        9.95        4.43      1.87 o
  -6  -7  10       53.76       51.35      1.79 o
  -5  -7  10      177.87      173.04      5.70 o
  -4  -7  10       14.92       16.65      0.71 o
  -3  -7  10      215.25      192.55      3.64 o
  -2  -7  10       22.13       25.26      2.26 o
  -1  -7  10        0.08        1.56      0.81 o
   0  -7  10       49.29       49.16      1.45 o
   1  -7  10        0.02       -1.03      0.90 o
   2  -7  10        1.27        2.71      0.46 o
   3  -7  10       17.15       18.65      1.56 o
   4  -7  10        1.18        1.38      2.36 o
   5  -7  10       57.00       51.38      3.83 o
   6  -7  10        0.66        1.52      0.43 o
   7  -7  10       11.63       11.69      1.93 o
   8  -7  10      120.51      120.55      3.89 o
   9  -7  10       61.43       60.72      6.08 o
  -8  -6  10       27.47       22.55      1.49 o
  -7  -6  10       98.80       98.50      3.43 o
  -6  -6  10        2.63        0.73      0.60 o
  -5  -6  10      150.76      149.92      6.79 o
  -4  -6  10        1.92        2.25      1.21 o
  -3  -6  10       20.92       17.11      1.08 o
  -2  -6  10        2.21        1.89      0.59 o
  -1  -6  10       27.74       29.94      1.40 o
   0  -6  10      250.44      257.38      4.90 o
   1  -6  10      490.63      515.85      9.06 o
   2  -6  10      225.29      226.73      5.72 o
   3  -6  10        3.01        1.81      0.32 o
   4  -6  10      140.77      132.09      2.99 o
   5  -6  10      148.36      144.67      4.99 o
   6  -6  10        6.88        4.88      0.65 o
   7  -6  10       25.34       28.01      1.07 o
   8  -6  10       39.87       48.72      3.68 o
   9  -6  10        0.46        2.23      1.69 o
  -8  -5  10       45.43       43.44      2.09 o
  -7  -5  10      407.17      414.92     11.20 o
  -6  -5  10       22.33       19.09      1.40 o
  -5  -5  10        0.23        0.00      0.53 o
  -4  -5  10       27.11       25.24      1.39 o
  -3  -5  10       14.82       13.90      2.04 o
  -2  -5  10      255.59      266.86      9.83 o
  -1  -5  10        8.01       10.52      1.41 o
   0  -5  10      135.20      148.37      3.71 o
   1  -5  10        2.37        3.63      0.81 o
   2  -5  10        2.95        4.20      1.75 o
   3  -5  10      293.37      279.14      4.91 o
   4  -5  10       48.48       43.24      1.93 o
   5  -5  10      172.41      164.31      3.99 o
   6  -5  10       35.80       32.41      2.13 o
   7  -5  10       31.67       31.40      3.06 o
   8  -5  10       70.80       65.96      2.32 o
   9  -5  10        2.89       -0.22      1.01 o
  -9  -4  10        9.91        9.11      1.11 o
  -8  -4  10       12.44       11.64      1.22 o
  -7  -4  10        0.85       -0.88      0.69 o
  -6  -4  10        5.34        5.49      1.46 o
  -5  -4  10      181.37      184.81      3.67 o
  -4  -4  10       71.87       66.32      4.01 o
  -3  -4  10      211.99      206.78      3.67 o
  -2  -4  10        8.15        8.08      0.52 o
  -1  -4  10       69.44       70.38      2.36 o
   0  -4  10       89.81       94.42      2.75 o
   1  -4  10      464.46      482.15     10.50 o
   2  -4  10      777.76      796.80     13.69 o
   3  -4  10       54.70       55.03      1.97 o
   4  -4  10      136.05      125.62      2.37 o
   5  -4  10        0.68       -0.19      0.45 o
   6  -4  10       26.82       27.82      1.65 o
   7  -4  10      240.58      241.53      8.70 o
   8  -4  10        5.61        1.39      0.96 o
   9  -4  10      309.58      362.68     10.92 o
  -9  -3  10        0.18       -0.42      1.28 o
  -8  -3  10        5.32        3.06      1.38 o
  -7  -3  10       62.81       60.30      2.50 o
  -6  -3  10       37.22       41.51      2.31 o
  -5  -3  10        0.06       -0.60      0.49 o
  -4  -3  10        0.23        0.66      0.58 o
  -3  -3  10        0.03       -0.77      0.90 o
  -2  -3  10      626.17      658.52      9.56 o
  -1  -3  10      215.72      218.84      5.01 o
   0  -3  10      571.18      582.03      9.30 o
   1  -3  10      461.00      456.35     18.24 o
   2  -3  10      229.89      218.82      3.91 o
   3  -3  10      128.49      121.38      3.25 o
   4  -3  10       25.56       15.78      1.42 o
   5  -3  10      214.90      189.21      7.26 o
   6  -3  10        6.36        2.49      1.04 o
   7  -3  10        2.43        2.27      1.00 o
   8  -3  10       30.32       32.10      2.81 o
  -9  -2  10       11.42       12.60      1.46 o
  -8  -2  10       46.61       55.10      3.17 o
  -7  -2  10      122.06      120.94      3.33 o
  -6  -2  10        2.14        0.95      1.30 o
  -5  -2  10      112.26      103.36      1.98 o
  -4  -2  10       19.21       17.18      0.84 o
  -3  -2  10        7.74        3.07      1.19 o
  -2  -2  10      674.34      656.84     13.11 o
  -1  -2  10        2.65        2.56      0.97 o
   0  -2  10     1378.61     1415.06     19.43 o
   1  -2  10      154.38      151.57      6.18 o
   2  -2  10       33.04       30.95      2.30 o
   3  -2  10      101.48      100.84      3.71 o
   4  -2  10      328.07      298.08      5.74 o
   5  -2  10      303.52      264.36     10.71 o
   6  -2  10       61.95       61.13      1.51 o
   7  -2  10      145.62      158.96      4.16 o
   8  -2  10       37.31       35.80      1.65 o
  -9  -1  10       18.85       20.33      2.29 o
  -8  -1  10       15.98       14.02      0.94 o
  -7  -1  10        0.87        1.44      1.17 o
  -6  -1  10        0.08       -0.23      0.32 o
  -5  -1  10      124.53       98.51      2.12 o
  -4  -1  10       63.27       53.44      2.56 o
  -3  -1  10       63.67       52.46      1.79 o
  -2  -1  10       18.15       12.99      1.15 o
  -1  -1  10      165.32      165.10      4.57 o
   0  -1  10     2396.49     2516.87     33.68 o
   1  -1  10      231.54      233.61     10.35 o
   2  -1  10      444.09      447.82     10.93 o
   3  -1  10        8.72       10.91      0.99 o
   4  -1  10       25.94       15.92      1.16 o
   5  -1  10      180.93      172.72      7.02 o
   6  -1  10       75.73       75.58      2.14 o
   7  -1  10       36.55       31.72      1.23 o
   8  -1  10       22.95       25.70      1.85 o
  -9   0  10      134.55      158.19      8.53 o
  -8   0  10       12.24       13.72      1.23 o
  -7   0  10       49.22       41.11      3.77 o
  -6   0  10      100.25      106.38      2.57 o
  -5   0  10       44.59       37.10      2.07 o
  -4   0  10      184.42      147.23      3.91 o
  -3   0  10        0.92        2.66      1.39 o
  -2   0  10       82.51       72.05      2.72 o
  -1   0  10        0.47        0.23      0.84 o
   0   0  10      154.37      152.55      4.53 o
   1   0  10      166.34      147.13      7.80 o
   2   0  10        2.55        6.51      2.49 o
   3   0  10        4.94        4.27      1.69 o
   4   0  10        6.77        6.12      2.33 o
   5   0  10       20.26       23.30      2.89 o
   6   0  10        0.28       -1.01      0.68 o
   7   0  10        5.57        9.26      1.84 o
  -9   1  10      148.07      164.82     27.59 o
  -8   1  10       36.37       40.39      3.17 o
  -7   1  10        0.58        2.16      0.72 o
  -6   1  10       19.62       15.21      2.43 o
  -5   1  10        3.70        0.59      0.88 o
  -4   1  10       34.28       24.15      1.34 o
  -3   1  10        1.77        0.33      0.52 o
  -2   1  10        1.38        0.14      0.63 o
  -1   1  10      304.50      286.61      5.86 o
   0   1  10        1.30        0.66      1.60 o
   1   1  10      550.92      601.58     12.58 o
   2   1  10        0.02       -1.46      0.97 o
   3   1  10       10.88        4.52      0.99 o
   4   1  10        0.82       -0.18      1.15 o
   5   1  10       29.66       27.27      4.48 o
   6   1  10      239.57      252.09      8.60 o
  -8   2  10       19.67       24.05      1.74 o
  -7   2  10        1.01       -0.38      2.45 o
  -6   2  10       57.84       57.19      3.29 o
  -5   2  10        1.57        1.75      1.93 o
  -4   2  10       57.15       56.68      3.86 o
  -3   2  10        3.48        5.83      4.26 o
  -2   2  10        1.76        4.19      1.22 o
  -1   2  10       15.43       15.07      1.00 o
   0   2  10       12.29       12.18      2.28 o
   1   2  10        2.15        2.99      1.19 o
   2   2  10       63.97       68.28      4.20 o
   3   2  10       25.57       18.90      3.07 o
   4   2  10       13.91       12.81      3.64 o
   5   2  10       49.47       54.48     10.47 o
  -8   3  10       32.81       28.72      4.86 o
  -7   3  10       91.51       99.74      8.65 o
  -6   3  10       34.99       33.02      2.02 o
  -5   3  10       32.86       37.33      1.72 o
  -4   3  10        5.29        3.95      0.74 o
  -3   3  10       80.20       84.77     12.70 o
  -2   3  10        1.77        0.40      1.31 o
  -1   3  10        0.02       -0.25      1.63 o
   0   3  10       23.82       30.60      4.06 o
   1   3  10       38.39       40.48      2.76 o
   2   3  10       49.45       58.24      4.55 o
   3   3  10        8.08       13.91      1.29 o
   4   3  10       31.16       36.57      1.94 o
  -7   4  10        2.37        6.27      1.69 o
  -6   4  10        2.05        7.98      1.63 o
  -5   4  10        0.11       -0.65      1.38 o
  -4   4  10      103.90      109.84      4.99 o
  -3   4  10        8.26        2.87      1.31 o
  -2   4  10       36.52       42.25      6.99 o
  -1   4  10        1.05        2.80      3.84 o
   0   4  10        0.22        2.10      1.04 o
   1   4  10       15.37       13.11      4.04 o
   2   4  10      126.03      153.04      7.05 o
   3   4  10      145.71      193.62      8.72 o
  -5   5  10       77.08       80.96      3.78 o
  -4   5  10       27.52       25.79      2.60 o
  -3   5  10        0.34        3.26      4.08 o
  -2   5  10       37.04       42.05      2.06 o
  -1   5  10       75.11       89.08      8.28 o
   0   5  10       15.48       15.35      3.70 o
   1   5  10        9.44       10.35      2.26 o
   0 -12  11        0.55        0.81      1.71 o
   1 -12  11        8.05        8.82      1.14 o
   2 -12  11      104.38      104.21      5.95 o
   3 -12  11        0.36        4.31      1.11 o
   4 -12  11        7.93        8.01      2.57 o
  -2 -11  11        6.47        5.15      2.00 o
  -1 -11  11       22.93       25.03      1.59 o
   0 -11  11       15.40       17.39      3.90 o
   1 -11  11        0.71        1.64      2.29 o
   2 -11  11       29.46       27.76      3.79 o
   3 -11  11       48.18       39.08      6.99 o
   4 -11  11        2.22        2.25      1.29 o
   5 -11  11       34.28       41.53      2.48 o
   6 -11  11      226.18      229.89      7.08 o
  -4 -10  11       25.50       13.60      1.24 o
  -3 -10  11       12.45        7.31      1.71 o
  -2 -10  11       43.08       31.97      3.59 o
  -1 -10  11       39.27       38.08      1.95 o
   0 -10  11        6.74        7.66      1.73 o
   1 -10  11        1.26        1.89      1.10 o
   2 -10  11      127.66      125.75      3.60 o
   3 -10  11       80.43       78.68      3.41 o
   4 -10  11       18.69       16.29      4.70 o
   5 -10  11        5.38        2.94      1.25 o
   6 -10  11       65.67       62.35      2.46 o
   7 -10  11      162.33      169.55      7.39 o
  -5  -9  11       67.10       68.28      3.96 o
  -4  -9  11        2.55        7.72      1.66 o
  -3  -9  11      134.86      128.86      3.57 o
  -2  -9  11       39.17       37.35      1.65 o
  -1  -9  11       26.87       28.44      1.30 o
   0  -9  11       21.78       21.32      1.77 o
   1  -9  11       44.14       41.55      1.41 o
   2  -9  11      286.53      318.97      9.89 o
   3  -9  11        1.93        2.63      1.00 o
   4  -9  11        1.60        1.72      1.38 o
   5  -9  11       25.52       25.06      6.65 o
   6  -9  11       39.08       43.17      3.82 o
   7  -9  11       27.38       26.28      2.13 o
  -6  -8  11      119.07      115.72      8.70 o
  -5  -8  11       24.92       19.65      1.87 o
  -4  -8  11       34.31       33.75      2.98 o
  -3  -8  11       19.42       18.31      2.23 o
  -2  -8  11        8.61        6.28      1.84 o
  -1  -8  11        0.04       -0.40      0.60 o
   0  -8  11       83.45       66.87      4.85 o
   1  -8  11      141.35      118.22      9.36 o
   2  -8  11        6.27        4.83      0.67 o
   3  -8  11       92.23       82.27      7.26 o
   4  -8  11        2.75        3.13      1.21 o
   5  -8  11        4.26        2.14      0.99 o
   6  -8  11       19.21       17.72      3.32 o
   7  -8  11       39.14       41.00      2.14 o
   8  -8  11       81.47       84.25      3.74 o
  -7  -7  11        0.47       -1.81      1.21 o
  -6  -7  11       78.52       81.02      6.04 o
  -5  -7  11       32.33       42.39      1.96 o
  -4  -7  11       10.96       15.11      1.56 o
  -3  -7  11        3.64        0.44      0.90 o
  -2  -7  11       45.79       43.22      3.16 o
  -1  -7  11      146.46      140.62      4.00 o
   0  -7  11       43.75       33.04      3.34 o
   1  -7  11       80.61       76.81      3.75 o
   2  -7  11        1.41        0.95      0.80 o
   3  -7  11        1.10        0.78      0.59 o
   4  -7  11       52.41       50.50      1.37 o
   5  -7  11        6.97        5.24      0.52 o
   6  -7  11       10.31       10.22      2.31 o
   7  -7  11        0.13       -0.18      0.94 o
   8  -7  11       63.73       67.21      4.83 o
  -7  -6  11       11.46       12.56      1.46 o
  -6  -6  11        2.88        4.34      0.78 o
  -5  -6  11       46.88       55.16      5.36 o
  -4  -6  11       17.56       22.30      2.62 o
  -3  -6  11       60.22       54.43      2.31 o
  -2  -6  11       22.32       20.53      1.03 o
  -1  -6  11        8.62        8.91      0.96 o
   0  -6  11      124.05      126.06      3.98 o
   1  -6  11      103.27      105.39      5.29 o
   2  -6  11        2.83        3.03      1.05 o
   3  -6  11      265.23      278.17      5.96 o
   4  -6  11       16.11       13.94      1.17 o
   5  -6  11       39.05       43.52      1.41 o
   6  -6  11       32.75       36.38      1.37 o
   7  -6  11        0.39        2.02      0.95 o
   8  -6  11       37.92       37.86      4.68 o
  -8  -5  11       37.30       34.01      3.39 o
  -7  -5  11       12.54        9.53      1.64 o
  -6  -5  11       54.24       53.64      5.41 o
  -5  -5  11       72.99       71.71      2.57 o
  -4  -5  11       58.41       53.37      1.29 o
  -3  -5  11        2.98        3.22      0.78 o
  -2  -5  11      255.01      279.56      5.53 o
  -1  -5  11       33.32       32.66      2.90 o
   0  -5  11       87.24       93.70      3.66 o
   1  -5  11      172.79      169.63      4.47 o
   2  -5  11       15.17       15.07      0.78 o
   3  -5  11      142.78      141.82      4.19 o
   4  -5  11      329.56      313.73      6.18 o
   5  -5  11      150.20      150.74      5.29 o
   6  -5  11       36.28       36.43      1.80 o
   7  -5  11        0.00        0.83      1.30 o
   8  -5  11       15.38       18.78      1.19 o
  -8  -4  11        7.12        8.01      1.32 o
  -7  -4  11       12.91        9.42      1.07 o
  -6  -4  11       25.69       19.75      3.07 o
  -5  -4  11       28.85       28.12      1.57 o
  -4  -4  11       38.54       38.75      1.76 o
  -3  -4  11       74.28       73.76      1.83 o
  -2  -4  11       26.74       28.86      3.08 o
  -1  -4  11      118.21      121.71      5.95 o
   0  -4  11      814.05      876.22     15.16 o
   1  -4  11       76.65       74.74      1.96 o
   2  -4  11       26.45       20.57      2.04 o
   3  -4  11       64.17       56.93      1.45 o
   4  -4  11        0.02        0.64      0.59 o
   5  -4  11       55.47       47.08      1.28 o
   6  -4  11      103.99      100.03      3.65 o
   7  -4  11        0.01        0.80      0.61 o
   8  -4  11       20.77       20.48      1.20 o
  -8  -3  11        0.31       -0.24      0.83 o
  -7  -3  11       12.14       10.67      1.91 o
  -6  -3  11        2.98        1.52      0.77 o
  -5  -3  11       61.86       58.44      2.53 o
  -4  -3  11      368.52      357.03      6.96 o
  -3  -3  11       66.41       63.21      1.74 o
  -2  -3  11      501.98      518.99      9.40 o
  -1  -3  11       14.64       15.27      2.42 o
   0  -3  11      166.94      170.23      4.08 o
   1  -3  11      600.89      609.42     12.22 o
   2  -3  11       91.25       87.38      3.40 o
   3  -3  11       94.89       84.10      2.13 o
   4  -3  11      131.30      134.41      8.17 o
   5  -3  11       24.74       22.45      1.82 o
   6  -3  11        0.00       -0.58      0.54 o
   7  -3  11       59.74       54.28      3.63 o
   8  -3  11        4.82        7.22      1.93 o
  -8  -2  11        0.29        1.22      0.68 o
  -7  -2  11       75.56       77.91      2.95 o
  -6  -2  11       11.43        9.11      0.77 o
  -5  -2  11      106.07      111.88      4.62 o
  -4  -2  11        7.59        8.62      1.00 o
  -3  -2  11      119.57      114.28      3.74 o
  -2  -2  11       50.31       57.66      1.54 o
  -1  -2  11      106.46       96.94      2.87 o
   0  -2  11       83.22       77.82      1.98 o
   1  -2  11        5.27        3.87      1.52 o
   2  -2  11       15.51       19.32      1.95 o
   3  -2  11       19.39       12.59      2.12 o
   4  -2  11        1.38        0.87      0.86 o
   5  -2  11       25.61       25.70      2.17 o
   6  -2  11       33.52       34.86      1.79 o
   7  -2  11       35.60       30.78      1.33 o
  -8  -1  11        0.00       -0.96      0.72 o
  -7  -1  11       89.62      100.06      5.18 o
  -6  -1  11        6.72        4.38      2.07 o
  -5  -1  11       13.36       22.32      1.92 o
  -4  -1  11       56.54       48.60      4.14 o
  -3  -1  11       97.05       95.58      6.23 o
  -2  -1  11      244.53      261.45      6.31 o
  -1  -1  11      121.99      134.13      4.32 o
   0  -1  11       55.72       54.29      1.72 o
   1  -1  11       31.95       27.98      1.38 o
   2  -1  11       42.91       39.59      1.12 o
   3  -1  11        3.63        3.33      0.85 o
   4  -1  11       16.22       13.94      1.41 o
   5  -1  11       34.98       31.71      2.84 o
   6  -1  11        2.48        4.37      1.08 o
   7  -1  11        0.57        2.03      0.80 o
  -8   0  11       11.66       17.87      1.76 o
  -7   0  11      289.80      308.75      9.24 o
  -6   0  11       33.32       39.05      1.39 o
  -5   0  11        0.89        0.10      0.91 o
  -4   0  11       14.91       18.25      1.71 o
  -3   0  11       25.89       21.47      2.87 o
  -2   0  11      146.37      166.79      3.97 o
  -1   0  11      124.81      110.06      4.14 o
   0   0  11       25.64       29.32      4.21 o
   1   0  11        9.65       13.16      2.36 o
   2   0  11        7.15        7.74      1.14 o
   3   0  11        6.91        5.08      1.16 o
   4   0  11       36.91       31.85      4.86 o
   5   0  11       19.63       24.07      2.51 o
   6   0  11       56.70       61.56      2.31 o
  -8   1  11       91.82      102.42      4.37 o
  -7   1  11       10.18       17.18      2.82 o
  -6   1  11        4.90        4.33      0.96 o
  -5   1  11       69.52       70.51      4.49 o
  -4   1  11       15.80       13.53      1.88 o
  -3   1  11        9.79        6.65      1.67 o
  -2   1  11        2.19        4.89      0.88 o
  -1   1  11       78.67       85.24      3.28 o
   0   1  11       82.31       79.49      2.64 o
   1   1  11       73.75       80.31      2.71 o
   2   1  11       11.31       11.14      1.80 o
   3   1  11       79.73       87.18      3.69 o
   4   1  11        4.92        1.91      1.82 o
   5   1  11      167.48      163.24      6.49 o
  -7   2  11       13.02       12.53      1.22 o
  -6   2  11       19.75       23.86      1.63 o
  -5   2  11       40.51       40.07      2.76 o
  -4   2  11       62.92       64.00      4.49 o
  -3   2  11       38.32       41.99      1.71 o
  -2   2  11        3.36        0.69      2.38 o
  -1   2  11       58.62       57.55      3.59 o
   0   2  11       18.94       21.02      2.47 o
   1   2  11        0.31        0.03      2.18 o
   3   2  11       32.28       28.69      2.12 o
   4   2  11       10.59       10.75      2.23 o
  -6   3  11       81.44       76.34      2.93 o
  -5   3  11        7.78       10.52      1.12 o
  -4   3  11        2.40        2.99      1.85 o
  -3   3  11       11.14        7.35      3.24 o
  -2   3  11        4.83       11.37      2.23 o
  -1   3  11        0.19       -0.24      1.04 o
   0   3  11       30.47       38.57      1.86 o
   1   3  11       18.90       21.55      3.06 o
   2   3  11        1.87        0.23      1.28 o
   3   3  11       16.31       12.66      1.50 o
  -5   4  11        7.82        3.07      1.69 o
  -4   4  11        5.76        2.63      1.85 o
  -3   4  11       27.14       23.05      3.12 o
  -2   4  11       57.79       63.47      6.21 o
  -1   4  11        0.64        0.71      3.03 o
   0   4  11        0.08       -0.56      0.81 o
  -1 -11  12       24.31       25.47      3.94 o
   0 -11  12       25.10       21.19      4.67 o
   1 -11  12        0.80        2.06      0.88 o
   2 -11  12        0.21        1.73      3.41 o
   3 -11  12       18.48       18.58      1.57 o
   4 -11  12       29.42       37.04      2.26 o
   5 -11  12        0.74        2.70      1.32 o
  -3 -10  12       34.24       27.99      1.70 o
  -2 -10  12        0.07        0.91      2.25 o
  -1 -10  12        4.39        3.33      1.40 o
   0 -10  12       31.42       39.29      1.96 o
   1 -10  12        6.18        6.23      1.01 o
   2 -10  12        2.82        0.39      1.73 o
   3 -10  12        6.70        6.47      4.04 o
   4 -10  12        1.38        1.96      2.48 o
   5 -10  12        4.60        7.81      1.63 o
   6 -10  12        3.08        3.25      1.59 o
  -4  -9  12        0.23        2.66      1.70 o
  -3  -9  12       42.99       36.75      3.15 o
  -2  -9  12       23.32       22.40      2.24 o
  -1  -9  12        0.01        0.35      1.00 o
   0  -9  12       32.71       34.58      1.72 o
   1  -9  12      268.83      266.10      7.43 o
   2  -9  12       40.74       57.43     12.89 o
   3  -9  12      122.84      111.02     17.56 o
   4  -9  12        0.67        0.38      2.54 o
   5  -9  12        7.00        5.79      0.89 o
   6  -9  12       72.62       77.69      6.19 o
  -5  -8  12       62.65       63.32      2.82 o
  -4  -8  12       28.13       23.82      2.42 o
  -3  -8  12        0.68        0.29      0.69 o
  -2  -8  12        7.71        7.50      1.21 o
  -1  -8  12       35.63       32.52      1.47 o
   0  -8  12      237.70      248.48      5.08 o
   1  -8  12        1.04        0.64      0.65 o
   2  -8  12        0.02        2.92      1.00 o
   3  -8  12        1.97        4.24      1.06 o
   4  -8  12        8.20        7.95      1.08 o
   5  -8  12        0.76        2.99      2.95 o
   6  -8  12       38.62       45.15      8.94 o
   7  -8  12        5.21        6.03      1.02 o
  -6  -7  12       97.44      112.04      5.39 o
  -5  -7  12        6.12        5.73      0.84 o
  -4  -7  12        0.13        2.51      1.81 o
  -3  -7  12        6.66        6.43      0.80 o
  -2  -7  12        8.53        7.00      0.91 o
  -1  -7  12       74.17       73.99      2.08 o
   0  -7  12       18.04       10.90      1.01 o
   1  -7  12      192.36      204.21      4.84 o
   2  -7  12       97.08       96.74      4.61 o
   3  -7  12       43.07       33.88      3.05 o
   4  -7  12       17.74       22.03      1.39 o
   5  -7  12       16.74       16.47      0.98 o
   6  -7  12        2.57        2.61      1.50 o
   7  -7  12       95.48      101.77      3.58 o
  -6  -6  12       14.22       10.82      1.01 o
  -5  -6  12        1.16        0.01      1.27 o
  -4  -6  12      115.27      103.05      2.91 o
  -3  -6  12       39.41       38.43      2.45 o
  -2  -6  12      149.65      159.44      3.52 o
  -1  -6  12       21.31       22.40      3.72 o
   0  -6  12       50.96       57.05      2.19 o
   1  -6  12        0.10        0.43      0.57 o
   2  -6  12       11.69        8.91      1.10 o
   3  -6  12       15.29       11.39      1.11 o
   4  -6  12       71.29       68.12      4.07 o
   5  -6  12       24.35       19.13      0.98 o
   6  -6  12        2.70        3.09      0.56 o
   7  -6  12        1.03        2.65      1.03 o
  -7  -5  12        2.77        2.83      1.45 o
  -6  -5  12        3.44        4.14      1.47 o
  -5  -5  12       32.79       30.63      2.94 o
  -4  -5  12      114.38      114.37      4.85 o
  -3  -5  12       23.93       22.99      2.02 o
  -2  -5  12       95.05      102.75      3.01 o
  -1  -5  12      265.14      278.28      6.46 o
   0  -5  12      863.33      977.80     19.21 o
   1  -5  12      177.40      183.56      5.52 o
   2  -5  12        0.94        1.98      0.91 o
   3  -5  12      104.00       97.17      3.13 o
   4  -5  12      276.18      269.17      9.97 o
   5  -5  12      220.09      205.89      7.01 o
   6  -5  12       21.47       20.81      2.05 o
   7  -5  12       29.87       31.20      3.04 o
  -7  -4  12       13.12       14.26      1.33 o
  -6  -4  12        8.66        8.19      1.22 o
  -5  -4  12        4.40        6.24      0.85 o
  -4  -4  12      373.69      372.79      9.19 o
  -3  -4  12        3.36        5.04      0.83 o
  -2  -4  12       63.34       56.75      2.35 o
  -1  -4  12       50.37       48.97      3.93 o
   0  -4  12      607.68      684.55     16.76 o
   1  -4  12       97.53       81.91      4.82 o
   2  -4  12       22.61       19.87      1.82 o
   3  -4  12      176.43      173.21      3.90 o
   4  -4  12       40.00       36.36      1.69 o
   5  -4  12        8.86        5.54      1.03 o
   6  -4  12        6.21       11.38      1.14 o
   7  -4  12       37.79       40.06      3.16 o
  -7  -3  12        9.94       16.68      1.18 o
  -6  -3  12        1.83        2.26      0.61 o
  -5  -3  12       12.52        8.20      1.31 o
  -4  -3  12        6.94        6.05      1.47 o
  -3  -3  12       12.63       18.67      1.16 o
  -2  -3  12       16.16       13.55      1.69 o
  -1  -3  12        4.23        4.63      1.89 o
   0  -3  12       79.34       78.27      2.62 o
   1  -3  12        5.90        6.59      2.31 o
   2  -3  12        2.39        2.07      0.56 o
   3  -3  12        0.22       -1.19      0.79 o
   4  -3  12      253.66      269.64      5.94 o
   5  -3  12        0.77        2.02      0.56 o
   6  -3  12       33.33       39.47      2.28 o
   7  -3  12       14.74       13.61      0.98 o
  -7  -2  12        8.93       11.23      1.00 o
  -6  -2  12       26.65       22.53      1.54 o
  -5  -2  12       23.73       22.70      3.12 o
  -4  -2  12       17.33        9.97      1.67 o
  -3  -2  12       43.69       40.91      4.08 o
  -2  -2  12       31.90       34.53      2.28 o
  -1  -2  12       57.95       48.71      4.05 o
   0  -2  12        5.25        4.76      1.04 o
   1  -2  12      104.70      109.93      4.01 o
   2  -2  12       10.85       13.79      2.28 o
   3  -2  12        4.69        2.11      0.59 o
   4  -2  12        8.71        8.50      1.60 o
   5  -2  12        0.03        0.10      0.74 o
   6  -2  12      146.20      153.37      6.29 o
  -7  -1  12       16.36       14.80      2.13 o
  -6  -1  12        7.46        3.04      0.94 o
  -5  -1  12       87.39       95.30      3.21 o
  -4  -1  12       17.36       10.72      0.97 o
  -3  -1  12       21.83       22.96      2.94 o
  -2  -1  12        9.53        8.22      0.50 o
  -1  -1  12       10.75        8.12      1.48 o
   0  -1  12       78.67       80.92      3.79 o
   1  -1  12       23.17       21.86      1.35 o
   2  -1  12       10.45       12.75      0.79 o
   3  -1  12        8.98        9.24      1.07 o
   4  -1  12       47.39       47.48      2.70 o
   5  -1  12        0.86       -1.20      0.80 o
  -7   0  12       13.74       18.55      4.26 o
  -6   0  12       12.54       20.19      3.50 o
  -5   0  12        4.85        2.22      1.85 o
  -4   0  12        2.29        0.75      0.84 o
  -3   0  12       72.06       74.39      5.29 o
  -2   0  12        9.16        6.50      2.38 o
  -1   0  12       76.39       69.83      6.21 o
   0   0  12        7.48       15.26      1.25 o
   1   0  12      184.57      185.80     12.68 o
   2   0  12        9.30       17.29      2.52 o
   3   0  12       52.05       63.63      6.49 o
   4   0  12        2.79       -1.22      1.22 o
   5   0  12       14.15       12.67      2.45 o
  -6   1  12        4.41        3.02      1.63 o
  -5   1  12        6.66       10.31      1.15 o
  -4   1  12        2.45        0.32      1.64 o
  -3   1  12       44.53       47.63      2.18 o
  -2   1  12       80.31      100.38      3.52 o
  -1   1  12        0.06        6.62      1.51 o
   0   1  12       44.54       36.01      3.41 o
   1   1  12       30.48       34.98      5.29 o
   2   1  12      240.56      260.61      7.61 o
   3   1  12      144.52      165.19     16.52 o
   4   1  12       37.16       42.56      8.06 o
  -5   2  12       25.54       30.33      3.51 o
  -4   2  12       50.06       55.42      6.13 o
  -3   2  12       10.00       15.18      2.35 o
  -2   2  12       97.33      129.82      4.20 o
  -1   2  12       38.27       41.58      3.83 o
   0   2  12        4.90        4.39      1.21 o
   1   2  12       61.57       71.46      6.44 o
   2   2  12       37.38       43.36      2.62 o
  -4   3  12        4.08        0.69      1.69 o
  -3   3  12        2.31        5.85      1.83 o
  -2   3  12      286.45      346.66     10.40 o
  -1   3  12        5.61       10.60      2.56 o
   0   3  12        9.89        7.66      1.61 o
   1 -11  13        9.85       10.61      3.42 o
   2 -11  13        6.53        7.53      1.64 o
  -2 -10  13        0.13       -0.19      1.33 o
  -1 -10  13        2.36        3.38      2.00 o
   0 -10  13       24.75       31.45      3.08 o
   1 -10  13      165.23      162.03      7.79 o
   2 -10  13      237.80      265.72      9.53 o
   3 -10  13        3.48        2.43      1.38 o
   4 -10  13        0.00        2.41      1.82 o
  -3  -9  13        3.36        2.93      1.57 o
  -2  -9  13       13.52        9.68      2.87 o
  -1  -9  13       24.98       18.57      1.48 o
   0  -9  13       89.17       82.45      2.59 o
   1  -9  13       24.69       18.68      1.94 o
   2  -9  13        5.61        9.00      2.98 o
   3  -9  13       18.99       12.50      2.73 o
   4  -9  13       27.46       27.50      2.10 o
   5  -9  13       65.42       64.93      3.98 o
  -4  -8  13       23.40       24.43      2.05 o
  -3  -8  13        0.02        1.01      0.69 o
  -2  -8  13       15.95       14.69      1.58 o
  -1  -8  13        6.17        7.16      1.56 o
   0  -8  13      116.46      112.86      4.33 o
   1  -8  13       62.06       57.07      2.22 o
   2  -8  13       13.90       15.06      2.88 o
   3  -8  13        3.48        3.07      1.00 o
   4  -8  13      228.16      242.78      7.05 o
   5  -8  13       13.75       12.24      1.59 o
   6  -8  13        3.07        2.23      1.54 o
  -5  -7  13        0.04        4.63      1.15 o
  -4  -7  13       29.26       27.94      1.99 o
  -3  -7  13        0.26       -0.97      1.83 o
  -2  -7  13        0.81        1.19      0.67 o
  -1  -7  13      125.71      122.41      3.55 o
   0  -7  13      308.88      327.22     16.88 o
   1  -7  13       24.86       20.08      2.12 o
   2  -7  13      137.75      151.68      4.18 o
   3  -7  13       40.05       41.97      2.69 o
   4  -7  13        1.00        1.20      1.27 o
   5  -7  13       46.30       45.65      4.63 o
   6  -7  13        6.91        6.38      1.14 o
  -6  -6  13        1.41        1.13      1.67 o
  -5  -6  13        5.86        7.52      2.13 o
  -4  -6  13       34.68       34.03      3.05 o
  -3  -6  13        1.84        2.01      1.41 o
  -2  -6  13       42.51       45.42      3.90 o
  -1  -6  13       11.80       11.07      1.57 o
   0  -6  13      183.69      187.94     11.63 o
   1  -6  13      148.82      138.24      4.93 o
   2  -6  13       46.18       44.51      3.76 o
   3  -6  13       39.83       44.26      1.49 o
   4  -6  13       63.35       61.01      2.76 o
   5  -6  13        0.25       -0.22      0.53 o
   6  -6  13       16.20       18.14      1.96 o
  -6  -5  13        6.07        7.03      2.19 o
  -5  -5  13       94.73       93.71      3.84 o
  -4  -5  13       12.82       11.45      1.70 o
  -3  -5  13       33.22       42.37      3.36 o
  -2  -5  13        0.52        0.79      0.79 o
  -1  -5  13      141.94      143.18      3.87 o
   0  -5  13      137.77      146.01      5.74 o
   1  -5  13        9.06        9.36      1.51 o
   2  -5  13       12.38        8.88      1.54 o
   3  -5  13        2.36        1.30      1.51 o
   4  -5  13        1.33        1.27      0.98 o
   5  -5  13       58.62       54.41      1.88 o
   6  -5  13       44.53       44.41      3.99 o
  -6  -4  13        3.90        3.89      1.12 o
  -5  -4  13       20.86       23.72      2.55 o
  -4  -4  13        1.86        2.20      1.00 o
  -3  -4  13        8.14        8.11      1.72 o
  -2  -4  13       86.64      101.47      8.95 o
  -1  -4  13        9.13       11.47      1.27 o
   0  -4  13       45.65       49.21      2.00 o
   1  -4  13       48.68       53.54      2.69 o
   2  -4  13        5.00        5.88      0.94 o
   3  -4  13       37.59       41.43      3.74 o
   4  -4  13       38.77       33.94      1.75 o
   5  -4  13       29.75       29.32      2.14 o
   6  -4  13        4.00        3.00      1.08 o
  -6  -3  13       45.40       40.95      2.79 o
  -5  -3  13        8.37       11.60      1.71 o
  -4  -3  13        2.64        5.37      2.70 o
  -3  -3  13        1.93        4.44      2.81 o
  -2  -3  13      113.95      116.25      3.30 o
  -1  -3  13       11.00        8.01      1.43 o
   0  -3  13       12.91       10.39      1.34 o
   1  -3  13       18.30       17.52      1.61 o
   2  -3  13       61.62       48.52      2.13 o
   3  -3  13        3.26        4.26      1.32 o
   4  -3  13       10.82        8.17      1.08 o
   5  -3  13       23.17       25.11      1.41 o
  -6  -2  13       40.73       30.49      3.35 o
  -5  -2  13       79.97       80.88      3.41 o
  -4  -2  13        7.34        6.03      0.95 o
  -3  -2  13       37.30       42.94      2.76 o
  -2  -2  13        3.67        4.29      1.60 o
  -1  -2  13       19.74       16.20      1.84 o
   0  -2  13        2.29        3.35      1.26 o
   1  -2  13        6.14        8.65      2.34 o
   2  -2  13        4.72        9.79      1.16 o
   3  -2  13       99.93      109.97      3.19 o
   4  -2  13       12.18       17.17      2.72 o
   5  -2  13       21.08       25.53      2.89 o
  -6  -1  13        0.92       -0.11      4.01 o
  -5  -1  13       17.16       12.51      1.33 o
  -4  -1  13       27.41       26.12      2.24 o
  -3  -1  13        4.19        3.77      2.62 o
  -2  -1  13       33.98       32.49      3.06 o
  -1  -1  13        2.43        3.35      2.11 o
   0  -1  13        2.21        0.09      0.94 o
   1  -1  13       15.34       11.15      1.82 o
   2  -1  13        0.04        0.15      0.87 o
   3  -1  13       93.49      107.25      4.68 o
   4  -1  13       10.37        7.15      1.88 o
  -5   0  13       35.04       38.16      2.00 o
  -4   0  13        1.80        4.16      1.09 o
  -3   0  13       13.95       11.01      1.72 o
  -2   0  13       47.32       45.72      4.94 o
  -1   0  13       44.04       42.85      6.15 o
   0   0  13       83.16       95.99      4.48 o
   1   0  13      129.04      134.42      4.36 o
   2   0  13       56.87       55.34      6.15 o
   3   0  13       63.90       77.58      3.72 o
  -4   1  13       21.98       29.51      3.47 o
  -3   1  13       38.99       46.95      3.89 o
  -2   1  13        3.56        5.37      1.93 o
  -1   1  13       27.96       29.74      2.26 o
   0   1  13        0.01        2.41      3.35 o
   1   1  13       19.18       17.29      4.03 o
   1 -10  14        4.49        1.93      1.35 o
   2 -10  14        6.15        5.39      2.45 o
  -2  -9  14        2.13        2.30      1.67 o
  -1  -9  14        0.36        0.15      1.39 o
   0  -9  14       51.22       68.61      3.87 o
   1  -9  14       32.63       28.04      2.38 o
   2  -9  14       31.56       34.37      2.92 o
   3  -9  14        3.28        5.94      1.28 o
   4  -9  14        9.21        9.38      4.15 o
  -3  -8  14       11.58       13.45      2.69 o
  -2  -8  14        0.67        0.79      0.93 o
  -1  -8  14       38.87       41.22      4.15 o
   0  -8  14       71.10       61.79      2.54 o
   1  -8  14      175.36      199.17      7.65 o
   2  -8  14        0.69        4.04      1.48 o
   3  -8  14       39.99       35.66      2.70 o
   4  -8  14       18.44       14.19      1.32 o
  -4  -7  14       21.16       22.42      3.08 o
  -3  -7  14        8.80        7.08      1.48 o
  -2  -7  14        6.71        8.04      1.06 o
  -1  -7  14      213.34      228.76      7.33 o
   0  -7  14      100.87      102.62      3.49 o
   1  -7  14       25.63       18.71      3.17 o
   2  -7  14       12.96       13.49      2.13 o
   3  -7  14       69.72       72.51      2.78 o
   4  -7  14      120.01      127.09      4.34 o
   5  -7  14        1.06        0.37      1.91 o
  -4  -6  14        8.72        6.76      2.78 o
  -3  -6  14       19.81       20.39      1.29 o
  -2  -6  14       13.64       14.09      1.20 o
  -1  -6  14       69.33       59.51      4.70 o
   0  -6  14        5.08        6.62      1.35 o
   1  -6  14        3.55        4.01      2.00 o
   2  -6  14       29.84       30.60      2.50 o
   3  -6  14        0.06       -0.82      0.88 o
   4  -6  14       33.75       30.49      2.52 o
   5  -6  14        0.02       -1.95      1.63 o
  -5  -5  14      116.44      108.16      6.34 o
  -4  -5  14        1.03        0.90      0.75 o
  -3  -5  14        4.63        3.91      1.40 o
  -2  -5  14        6.39        6.80      3.45 o
  -1  -5  14        0.00       -2.08      1.62 o
   0  -5  14       57.97       65.72      5.97 o
   2  -5  14        0.62        0.45      1.15 o
   3  -5  14       10.89       11.27      1.73 o
   4  -5  14       25.54       24.79      3.54 o
   5  -5  14        0.23       -1.23      2.82 o
  -5  -4  14        6.31        9.17      1.18 o
  -4  -4  14        9.53        8.38      1.03 o
  -3  -4  14        6.72        2.77      1.32 o
  -2  -4  14        0.30        1.83      0.91 o
  -1  -4  14        4.67        1.20      1.40 o
   0  -4  14       20.96       25.24      2.04 o
   1  -4  14        0.01        0.41      0.79 o
   2  -4  14       50.97       52.29      4.21 o
   3  -4  14        0.07        1.19      1.39 o
   4  -4  14      103.47      107.92      3.28 o
  -5  -3  14        0.05        2.02      0.88 o
  -4  -3  14        6.88        3.62      1.57 o
  -3  -3  14       62.43       69.00      4.38 o
  -2  -3  14        2.33        3.62      1.86 o
  -1  -3  14        1.34       -0.32      0.86 o
   0  -3  14      148.18      153.69      9.37 o
   1  -3  14       81.30       89.22      2.83 o
   2  -3  14        1.02        1.88      0.94 o
   3  -3  14        1.74       -1.76      1.48 o
   4  -3  14        9.40       11.73      5.93 o
  -4  -2  14        0.23       -0.13      2.94 o
  -3  -2  14      118.05      125.54      4.31 o
  -2  -2  14       72.97       73.34      6.73 o
  -1  -2  14        0.34        3.50      2.13 o
   0  -2  14       29.73       22.56      1.55 o
   1  -2  14       28.23       34.64      3.80 o
   2  -2  14        0.25       -1.56      1.18 o
   3  -2  14       53.18       79.87     15.36 o
  -4  -1  14      255.63      255.51      7.89 o
  -3  -1  14        0.01        2.54      1.97 o
  -2  -1  14      298.02      316.94     12.01 o
  -1  -1  14        3.31        3.23      1.17 o
   0  -1  14        0.82        0.93      1.04 o
   1  -1  14      316.25      356.64     12.11 o
   2  -1  14      235.65      277.75     12.75 o
  -2   0  14       60.89       63.52      3.13 o
  -1   0  14       10.65       11.96      2.21 o
   0   0  14        8.06        8.80      1.29 o
   0  -8  15      206.89      205.55     11.29 o
   1  -8  15        0.82       -2.26      1.50 o
  -2  -7  15        4.69        4.77      2.79 o
  -1  -7  15       27.57       17.95      3.24 o
   0  -7  15       69.59       68.87      5.81 o
   1  -7  15       21.73       17.80      2.11 o
   2  -7  15        0.13        2.18      0.81 o
  -2  -6  15        1.02       -1.47      1.15 o
  -1  -6  15       11.84       12.63      3.08 o
   0  -6  15       24.12       26.98      4.44 o
   1  -6  15        3.95        4.89      1.44 o
   2  -6  15       11.84       13.81      2.16 o
   3  -6  15        7.20        4.02      1.19 o
  -3  -5  15       18.21       19.84      4.54 o
  -2  -5  15       27.41       25.61      3.51 o
  -1  -5  15        9.28       12.68      1.36 o
   0  -5  15        0.15        0.82      1.64 o
   1  -5  15       25.82       20.63      1.48 o
   2  -5  15        0.48        0.13      1.20 o
  -3  -4  15        4.31       11.98      2.04 o
  -2  -4  15        1.71       -0.34      0.87 o
  -1  -4  15       15.33       12.46      2.10 o
   0  -4  15       11.83       13.13      2.11 o
   1  -4  15      141.05      142.27     15.36 o
   2  -4  15       28.93       34.41      1.82 o
  -2  -3  15       29.45       25.09      2.22 o
  -1  -3  15        3.98        4.62      1.71 o
   0  -3  15       40.77       40.06      3.46 o
   1  -3  15       35.28       35.66      2.98 o
 
